# Supplementary material for: Pressure and bias dependence of the rate-limiting steps of the oxygen reduction reaction
Source: Nat Commun. 2025 Dec 13;16:11170. doi: 10.1038/s41467-025-67494-x (PMC12708627; doi:10.1038/s41467-025-67494-x)
Supplement: Supplementary file 3 — Source Data [file 41467_2025_67494_MOESM3_ESM.xlsx]

## Sheet: Figure 1a
25		30		35		40		45
ηORR [V]	jORR [A cm-2]	ηORR [V]	jORR [A cm-2]	ηORR [V]	jORR [A cm-2]	ηORR [V]	jORR [A cm-2]	ηORR [V]	jORR [A cm-2]
-0.539	-0.257756	-0.539	-0.339831	-0.539	-0.419661	-0.539	-0.48362	-0.539	-0.537743
-0.531285	-0.242722	-0.531285	-0.32094	-0.531285	-0.396344	-0.531285	-0.457317	-0.531285	-0.508223
-0.52357	-0.228322	-0.52357	-0.302291	-0.52357	-0.374498	-0.52357	-0.431649	-0.52357	-0.479666
-0.515855	-0.214656	-0.515855	-0.284487	-0.515855	-0.352546	-0.515855	-0.40762	-0.515855	-0.452028
-0.50814	-0.201082	-0.50814	-0.266911	-0.50814	-0.331518	-0.50814	-0.383861	-0.50814	-0.425551
-0.500426	-0.187997	-0.500426	-0.249411	-0.500426	-0.310901	-0.500426	-0.361295	-0.500426	-0.400517
-0.492711	-0.175149	-0.492711	-0.232366	-0.492711	-0.290986	-0.492711	-0.339161	-0.492711	-0.376011
-0.484996	-0.162629	-0.484996	-0.215998	-0.484996	-0.270993	-0.484996	-0.317009	-0.484996	-0.352575
-0.477281	-0.149775	-0.477281	-0.19986	-0.477281	-0.25107	-0.477281	-0.295758	-0.477281	-0.328938
-0.469566	-0.137781	-0.469566	-0.183671	-0.469566	-0.231561	-0.469566	-0.27475	-0.469566	-0.30611
-0.461851	-0.125786	-0.461851	-0.168207	-0.461851	-0.212236	-0.461851	-0.253184	-0.461851	-0.28393
-0.454136	-0.114045	-0.454136	-0.153176	-0.454136	-0.193904	-0.454136	-0.231091	-0.454136	-0.261377
-0.446422	-0.10285	-0.446422	-0.138277	-0.446422	-0.175737	-0.446422	-0.21036	-0.446422	-0.238352
-0.438707	-0.0920364	-0.438707	-0.124305	-0.438707	-0.158614	-0.438707	-0.190225	-0.438707	-0.216245
-0.430992	-0.0817912	-0.430992	-0.110781	-0.430992	-0.141694	-0.430992	-0.170974	-0.430992	-0.194941
-0.423277	-0.072168	-0.423277	-0.0982476	-0.423277	-0.126034	-0.423277	-0.152514	-0.423277	-0.174763
-0.415562	-0.0632472	-0.415562	-0.0864304	-0.415562	-0.111465	-0.415562	-0.135041	-0.415562	-0.155594
-0.407847	-0.055059	-0.407847	-0.0755037	-0.407847	-0.0976088	-0.407847	-0.118977	-0.407847	-0.137753
-0.400132	-0.0475769	-0.400132	-0.0652973	-0.400132	-0.0848774	-0.400132	-0.104124	-0.400132	-0.121037
-0.392417	-0.0408205	-0.392417	-0.0562117	-0.392417	-0.0733489	-0.392417	-0.0901949	-0.392417	-0.105522
-0.384703	-0.0347553	-0.384703	-0.0479095	-0.384703	-0.0638758	-0.384703	-0.0773461	-0.384703	-0.0909565
-0.376988	-0.0292957	-0.376988	-0.0404161	-0.376988	-0.0528364	-0.376988	-0.0656928	-0.376988	-0.0777785
-0.369273	-0.024505	-0.369273	-0.0336999	-0.369273	-0.0442034	-0.369273	-0.0551198	-0.369273	-0.0657237
-0.361558	-0.0203016	-0.361558	-0.0277863	-0.361558	-0.0364825	-0.361558	-0.0456368	-0.361558	-0.0547681
-0.353843	-0.0166496	-0.353843	-0.0226441	-0.353843	-0.0297964	-0.353843	-0.0372042	-0.353843	-0.0449668
-0.346128	-0.0135287	-0.346128	-0.0181563	-0.346128	-0.0239944	-0.346128	-0.0298815	-0.346128	-0.0363488
-0.338413	-0.0108836	-0.338413	-0.0145255	-0.338413	-0.0190446	-0.338413	-0.0237611	-0.338413	-0.0289438
-0.330698	-0.00865947	-0.330698	-0.0115135	-0.330698	-0.0149313	-0.330698	-0.0186917	-0.330698	-0.0226714
-0.322983	-0.0068289	-0.322983	-0.00903692	-0.322983	-0.0115487	-0.322983	-0.0145071	-0.322983	-0.0174783
-0.315269	-0.00543993	-0.315269	-0.00703666	-0.315269	-0.00894967	-0.315269	-0.0111318	-0.315269	-0.013334
-0.307554	-0.00432013	-0.307554	-0.0054487	-0.307554	-0.00694173	-0.307554	-0.00847341	-0.307554	-0.0101934
-0.299839	-0.00341494	-0.299839	-0.0042543	-0.299839	-0.00535565	-0.299839	-0.00642077	-0.299839	-0.00776789
-0.292124	-0.00268864	-0.292124	-0.00334563	-0.292124	-0.00412085	-0.292124	-0.00494329	-0.292124	-0.00589844
-0.284409	-0.00215819	-0.284409	-0.00263903	-0.284409	-0.00317256	-0.284409	-0.00382701	-0.284409	-0.0044744
-0.276694	-0.00175881	-0.276694	-0.00210247	-0.276694	-0.00252599	-0.276694	-0.00297678	-0.276694	-0.00341721
-0.268979	-0.00144859	-0.268979	-0.00169459	-0.268979	-0.00203312	-0.268979	-0.00234717	-0.268979	-0.00270304
-0.261265	-0.00120848	-0.261265	-0.00141202	-0.261265	-0.00166231	-0.261265	-0.0018853	-0.261265	-0.00216193
-0.25355	-0.00102236	-0.25355	-0.00119563	-0.25355	-0.00138611	-0.25355	-0.00157991	-0.25355	-0.00176265
-0.245835	-0.00089954	-0.245835	-0.0010317	-0.245835	-0.00118629	-0.245835	-0.0013454	-0.245835	-0.0014715
-0.23812	-0.000803311	-0.23812	-0.000912677	-0.23812	-0.00104998	-0.23812	-0.00117092	-0.23812	-0.00127414
-0.230405	-0.000756422	-0.230405	-0.000826984	-0.230405	-0.000948758	-0.230405	-0.00104809	-0.230405	-0.00113648

## Sheet: Figure 1b
25		30		35		40		45			Inset
log10jORR log10[A cm-2]	ηORR [V]	log10jORR log10[A cm-2]	ηORR [V]	log10jORR log10[A cm-2]	ηORR [V]	log10jORR log10[A cm-2]	ηORR [V]	log10jORR log10[A cm-2]	ηORR [V]		T [oC]	mTafel mV dec-1
-0.588791	-0.539	-0.468737	-0.539	-0.377101	-0.539	-0.315496	-0.539	-0.269425	-0.539		25	81
-0.614891	-0.531285	-0.493576	-0.531285	-0.401928	-0.531285	-0.339783	-0.531285	-0.293946	-0.531285		30	76
-0.641452	-0.52357	-0.519575	-0.52357	-0.42655	-0.52357	-0.364869	-0.52357	-0.319061	-0.52357		35	73
-0.668257	-0.515855	-0.545938	-0.515855	-0.452784	-0.515855	-0.389745	-0.515855	-0.344835	-0.515855		40	70
-0.696627	-0.50814	-0.573634	-0.50814	-0.479493	-0.50814	-0.415826	-0.50814	-0.371048	-0.50814		45	68
-0.725849	-0.500426	-0.603084	-0.500426	-0.507378	-0.500426	-0.442138	-0.500426	-0.397379	-0.500426
-0.756592	-0.492711	-0.633827	-0.492711	-0.536128	-0.492711	-0.469594	-0.492711	-0.424799	-0.492711
-0.788802	-0.484996	-0.66555	-0.484996	-0.567042	-0.484996	-0.498928	-0.484996	-0.452748	-0.484996
-0.824561	-0.477281	-0.699274	-0.477281	-0.600205	-0.477281	-0.529063	-0.477281	-0.482886	-0.477281
-0.860811	-0.469566	-0.735959	-0.469566	-0.635335	-0.469566	-0.561062	-0.469566	-0.514122	-0.469566
-0.900368	-0.461851	-0.774156	-0.461851	-0.673181	-0.461851	-0.596564	-0.461851	-0.546789	-0.461851
-0.942924	-0.454136	-0.814809	-0.454136	-0.712413	-0.454136	-0.636217	-0.454136	-0.582733	-0.454136
-0.987796	-0.446422	-0.85925	-0.446422	-0.755137	-0.446422	-0.677037	-0.446422	-0.622781	-0.446422
-1.03604	-0.438707	-0.905511	-0.438707	-0.799658	-0.438707	-0.720732	-0.438707	-0.665054	-0.438707
-1.08729	-0.430992	-0.955535	-0.430992	-0.848649	-0.430992	-0.76707	-0.430992	-0.710097	-0.430992
-1.14166	-0.423277	-1.00768	-0.423277	-0.899512	-0.423277	-0.81669	-0.423277	-0.757551	-0.423277
-1.19896	-0.415562	-1.06333	-0.415562	-0.952861	-0.415562	-0.869534	-0.415562	-0.808007	-0.415562
-1.25917	-0.407847	-1.12203	-0.407847	-1.01051	-0.407847	-0.924537	-0.407847	-0.860899	-0.407847
-1.3226	-0.400132	-1.1851	-0.400132	-1.07121	-0.400132	-0.982449	-0.400132	-0.917082	-0.400132
-1.38912	-0.392417	-1.25017	-0.392417	-1.13461	-0.392417	-1.04482	-0.392417	-0.976657	-0.392417
-1.45898	-0.384703	-1.31958	-0.384703	-1.19466	-0.384703	-1.11156	-0.384703	-1.04117	-0.384703
-1.5332	-0.376988	-1.39345	-0.376988	-1.27707	-0.376988	-1.18248	-0.376988	-1.10914	-0.376988
-1.61075	-0.369273	-1.47237	-0.369273	-1.35454	-0.369273	-1.25869	-0.369273	-1.18228	-0.369273
-1.69247	-0.361558	-1.55617	-0.361558	-1.43792	-0.361558	-1.34068	-0.361558	-1.26147	-0.361558
-1.7786	-0.353843	-1.64504	-0.353843	-1.52584	-0.353843	-1.42941	-0.353843	-1.34711	-0.353843
-1.86874	-0.346128	-1.74097	-0.346128	-1.61989	-0.346128	-1.5246	-0.346128	-1.43951	-0.346128
-1.96323	-0.338413	-1.83787	-0.338413	-1.72023	-0.338413	-1.62413	-0.338413	-1.53844	-0.338413
-2.06251	-0.330698	-1.93879	-0.330698	-1.8259	-0.330698	-1.72835	-0.330698	-1.64452	-0.330698
-2.16565	-0.322983	-2.04398	-0.322983	-1.93747	-0.322983	-1.83842	-0.322983	-1.7575	-0.322983
-2.26441	-0.315269	-2.15263	-0.315269	-2.04819	-0.315269	-1.95343	-0.315269	-1.87504	-0.315269
-2.3645	-0.307554	-2.26371	-0.307554	-2.15853	-0.307554	-2.07194	-0.307554	-1.99168	-0.307554
-2.46662	-0.299839	-2.37117	-0.299839	-2.27119	-0.299839	-2.19241	-0.299839	-2.1097	-0.299839
-2.57047	-0.292124	-2.47552	-0.292124	-2.38501	-0.292124	-2.30598	-0.292124	-2.22926	-0.292124
-2.66591	-0.284409	-2.57856	-0.284409	-2.49859	-0.284409	-2.41714	-0.284409	-2.34927	-0.284409
-2.75478	-0.276694	-2.67727	-0.276694	-2.59757	-0.276694	-2.52625	-0.276694	-2.46633	-0.276694
-2.83905	-0.268979	-2.77094	-0.268979	-2.69184	-0.268979	-2.62946	-0.268979	-2.56815	-0.268979
-2.91776	-0.261265	-2.85016	-0.261265	-2.77929	-0.261265	-2.72462	-0.261265	-2.66516	-0.261265
-2.9904	-0.25355	-2.9224	-0.25355	-2.8582	-0.25355	-2.80137	-0.25355	-2.75383	-0.25355
-3.04598	-0.245835	-2.98645	-0.245835	-2.92581	-0.245835	-2.87115	-0.245835	-2.83224	-0.245835
-3.09512	-0.23812	-3.03968	-0.23812	-2.97882	-0.23812	-2.93147	-0.23812	-2.89478	-0.23812
-3.12124	-0.230405	-3.0825	-0.230405	-3.02284	-0.230405	-2.9796	-0.230405	-2.94444	-0.230405

## Sheet: Figure 1c
		ηORR [V]	ηORR [V]	ηORR [V]	ηORR [V]	ηORR [V]	ηORR [V]	ηORR [V]	ηORR [V]	ηORR [V]	ηORR [V]	ηORR [V]	ηORR [V]	ηORR [V]	ηORR [V]	ηORR [V]	ηORR [V]	ηORR [V]	ηORR [V]	ηORR [V]	ηORR [V]	ηORR [V]	ηORR [V]	ηORR [V]	ηORR [V]	ηORR [V]	ηORR [V]	ηORR [V]	ηORR [V]	ηORR [V]	ηORR [V]	ηORR [V]	ηORR [V]	ηORR [V]	ηORR [V]	ηORR [V]	ηORR [V]	ηORR [V]	ηORR [V]	ηORR [V]	ηORR [V]	ηORR [V]
		-0.539	-0.531285	-0.52357	-0.515855	-0.50814	-0.500426	-0.492711	-0.484996	-0.477281	-0.469566	-0.461851	-0.454136	-0.446422	-0.438707	-0.430992	-0.423277	-0.415562	-0.407847	-0.400132	-0.392417	-0.384703	-0.376988	-0.369273	-0.361558	-0.353843	-0.346128	-0.338413	-0.330698	-0.322983	-0.315269	-0.307554	-0.299839	-0.292124	-0.284409	-0.276694	-0.268979	-0.261265	-0.25355	-0.245835	-0.23812	-0.230405
T [oC]	T-1 [K-1]	Log10jORR log10[A cm-2]	Log10jORR log10[A cm-2]	Log10jORR log10[A cm-2]	Log10jORR log10[A cm-2]	Log10jORR log10[A cm-2]	Log10jORR log10[A cm-2]	Log10jORR log10[A cm-2]	Log10jORR log10[A cm-2]	Log10jORR log10[A cm-2]	Log10jORR log10[A cm-2]	Log10jORR log10[A cm-2]	Log10jORR log10[A cm-2]	Log10jORR log10[A cm-2]	Log10jORR log10[A cm-2]	Log10jORR log10[A cm-2]	Log10jORR log10[A cm-2]	Log10jORR log10[A cm-2]	Log10jORR log10[A cm-2]	Log10jORR log10[A cm-2]	Log10jORR log10[A cm-2]	Log10jORR log10[A cm-2]	Log10jORR log10[A cm-2]	Log10jORR log10[A cm-2]	Log10jORR log10[A cm-2]	Log10jORR log10[A cm-2]	Log10jORR log10[A cm-2]	Log10jORR log10[A cm-2]	Log10jORR log10[A cm-2]	Log10jORR log10[A cm-2]	Log10jORR log10[A cm-2]	Log10jORR log10[A cm-2]	Log10jORR log10[A cm-2]	Log10jORR log10[A cm-2]	Log10jORR log10[A cm-2]	Log10jORR log10[A cm-2]	Log10jORR log10[A cm-2]	Log10jORR log10[A cm-2]	Log10jORR log10[A cm-2]	Log10jORR log10[A cm-2]	Log10jORR log10[A cm-2]	Log10jORR log10[A cm-2]
25	0.00335402	-0.588791	-0.614891	-0.641452	-0.668257	-0.696627	-0.725849	-0.756592	-0.788802	-0.824561	-0.860811	-0.900368	-0.942924	-0.987796	-1.03604	-1.08729	-1.14166	-1.19896	-1.25917	-1.3226	-1.38912	-1.45898	-1.5332	-1.61075	-1.69247	-1.7786	-1.86874	-1.96323	-2.06251	-2.16565	-2.26441	-2.3645	-2.46662	-2.57047	-2.66591	-2.75478	-2.83905	-2.91776	-2.9904	-3.04598	-3.09512	-3.12124
30	0.0032987	-0.468737	-0.493576	-0.519575	-0.545938	-0.573634	-0.603084	-0.633827	-0.66555	-0.699274	-0.735959	-0.774156	-0.814809	-0.85925	-0.905511	-0.955535	-1.00768	-1.06333	-1.12203	-1.1851	-1.25017	-1.31958	-1.39345	-1.47237	-1.55617	-1.64504	-1.74097	-1.83787	-1.93879	-2.04398	-2.15263	-2.26371	-2.37117	-2.47552	-2.57856	-2.67727	-2.77094	-2.85016	-2.9224	-2.98645	-3.03968	-3.0825
35	0.00324517	-0.377101	-0.401928	-0.42655	-0.452784	-0.479493	-0.507378	-0.536128	-0.567042	-0.600205	-0.635335	-0.673181	-0.712413	-0.755137	-0.799658	-0.848649	-0.899512	-0.952861	-1.01051	-1.07121	-1.13461	-1.19466	-1.27707	-1.35454	-1.43792	-1.52584	-1.61989	-1.72023	-1.8259	-1.93747	-2.04819	-2.15853	-2.27119	-2.38501	-2.49859	-2.59757	-2.69184	-2.77929	-2.8582	-2.92581	-2.97882	-3.02284
40	0.00319336	-0.315496	-0.339783	-0.364869	-0.389745	-0.415826	-0.442138	-0.469594	-0.498928	-0.529063	-0.561062	-0.596564	-0.636217	-0.677037	-0.720732	-0.76707	-0.81669	-0.869534	-0.924537	-0.982449	-1.04482	-1.11156	-1.18248	-1.25869	-1.34068	-1.42941	-1.5246	-1.62413	-1.72835	-1.83842	-1.95343	-2.07194	-2.19241	-2.30598	-2.41714	-2.52625	-2.62946	-2.72462	-2.80137	-2.87115	-2.93147	-2.9796
45	0.00314317	-0.269425	-0.293946	-0.319061	-0.344835	-0.371048	-0.397379	-0.424799	-0.452748	-0.482886	-0.514122	-0.546789	-0.582733	-0.622781	-0.665054	-0.710097	-0.757551	-0.808007	-0.860899	-0.917082	-0.976657	-1.04117	-1.10914	-1.18228	-1.26147	-1.34711	-1.43951	-1.53844	-1.64452	-1.7575	-1.87504	-1.99168	-2.1097	-2.22926	-2.34927	-2.46633	-2.56815	-2.66516	-2.75383	-2.83224	-2.89478	-2.94444

## Sheet: Figure 1d
	0.19 mg cm-2				0.55 mg cm-2
ηORR [V]	EA [kJ mol-1]	EA error [kJ mol-1]	log10A log10[A cm-2]	log10A error log10[A cm-2]	EA [kJ mol-1]	EA error [kJ mol-1]	log10A log10[A cm-2]	log10A error log10[A cm-2]
-0.4986	29.896	2.97734	4.52832	0.505079	20.6179	0.60684	3.29364	0.102945
-0.491895	30.22	2.9824	4.55787	0.505937	20.5857	0.79639	3.26422	0.1351
-0.48519	30.5559	2.93577	4.58835	0.498027	21.0535	0.71878	3.31988	0.121935
-0.478485	31.0015	2.95364	4.63576	0.501059	21.2389	0.816948	3.32581	0.138588
-0.47178	31.4718	2.90779	4.68611	0.493281	21.8269	0.885123	3.39884	0.150153
-0.465076	31.9575	2.83296	4.73734	0.480587	22.649	0.984914	3.50945	0.167082
-0.458371	32.4971	2.74021	4.79579	0.464852	23.5335	1.07104	3.62768	0.181692
-0.451666	32.887	2.75592	4.8264	0.467518	24.845	1.19039	3.81547	0.20194
-0.444961	33.3229	2.74176	4.86275	0.465116	26.0683	1.22424	3.98458	0.207682
-0.438256	33.7948	2.75888	4.90333	0.468019	27.2902	1.07453	4.15062	0.182285
-0.431551	34.2912	2.71438	4.94554	0.46047	28.1391	0.877581	4.24987	0.148874
-0.424846	34.801	2.70576	4.98816	0.459008	28.7471	0.768966	4.3056	0.130448
-0.418141	35.3202	2.7155	5.0301	0.460661	29.2113	0.845247	4.33519	0.143389
-0.411437	35.8978	2.69373	5.07955	0.456967	29.6831	0.727519	4.36367	0.123417
-0.404732	36.5325	2.65664	5.13641	0.450675	30.2352	0.724848	4.40467	0.122964
-0.398027	37.1366	2.58467	5.18553	0.438467	30.6954	0.644182	4.42662	0.10928
-0.391322	37.5846	2.58221	5.20601	0.43805	31.2666	0.607446	4.46583	0.103048
-0.384617	38.0058	2.7992	5.21967	0.47486	31.6264	0.519757	4.4669	0.0881722
-0.377912	38.5522	2.4053	5.24837	0.408038	31.8809	0.45983	4.44794	0.0780062
-0.371207	38.8221	2.1571	5.2283	0.365933	32.0513	0.433377	4.41226	0.0735186
-0.364503	39.1182	1.96507	5.20841	0.333356	32.293	0.404687	4.38624	0.0686515
-0.357798	39.2241	1.87753	5.15259	0.318507	32.4542	0.330096	4.3438	0.0559979
-0.351093	39.2554	1.8337	5.07905	0.311071	32.2904	0.294399	4.24291	0.0499423
-0.344388	38.9948	1.57717	4.9532	0.267553	32.1175	0.250056	4.13859	0.0424198
-0.337683	38.5974	1.33397	4.7994	0.226295	31.8411	0.228024	4.01288	0.0386823
-0.330978	38.0931	1.28553	4.62419	0.218079	31.7199	0.149028	3.91153	0.0252813
-0.324273	37.0575	1.25419	4.35465	0.212762	31.4946	0.343908	3.78984	0.058341
-0.317568	36.1757	0.911304	4.11013	0.154595	31.2011	0.427972	3.65335	0.0726017
-0.310864	34.9372	0.747507	3.80308	0.126808	30.8622	0.102252	3.5074	0.0173461
-0.304159	33.3939	0.691895	3.44344	0.117374	30.0321	0.189635	3.27696	0.0321699
-0.297454	31.8027	0.657718	3.07718	0.111576	29.7339	0.402263	3.13573	0.0682404
-0.290749	30.4611	0.527117	2.75303	0.0894207	29.2042	0.277107	2.9542	0.0470088
-0.284044	28.8627	0.406483	2.38825	0.0689562	28.3885	0.0582182	2.72385	0.00987619
-0.277339	26.7397	0.511463	1.93919	0.0867651	27.7003	0.278901	2.51728	0.0473131
-0.270634	25.2234	0.437511	1.59764	0.0742199	27.1862	0.289366	2.34076	0.0490884
-0.263929	23.7093	0.416851	1.26268	0.0707151	26.5503	0.196751	2.14574	0.033377
-0.257225	21.7946	0.691155	0.866842	0.117248	25.628	0.335512	1.90659	0.0569166
-0.25052	20.8058	0.601428	0.635907	0.102027	25.0432	0.349852	1.72823	0.0593492
-0.243815	19.6476	0.666164	0.384171	0.113009	24.2189	0.239853	1.51417	0.0406889
-0.23711	18.2751	0.860073	0.104664	0.145904	22.9678	0.44204	1.23443	0.0749881
-0.230405	16.5902	0.747831	-0.216483	0.126863	20.6176	0.89545	0.778522	0.151905

## Sheet: Figure 1e
	0.19 mg cm-2				0.55 mg cm-2
EORR [V vs. RHE]	EA [kJ mol-1]	EA error [kJ mol-1]	log10A log10[A cm-2]	log10A error log10[A cm-2]	EA [kJ mol-1]	EA error [kJ mol-1]	log10A log10[A cm-2]	log10A error log10[A cm-2]
0.7145	24.0697	2.99403	3.57155	0.507911	15.1155	0.469982	2.38944	0.0797283
0.721627	24.1732	2.99706	3.56334	0.508425	14.9971	0.718504	2.34477	0.121888
0.728755	24.3041	2.96853	3.55877	0.503585	15.2789	0.653136	2.3685	0.110799
0.735882	24.3575	2.94666	3.53965	0.499875	15.2297	0.792126	2.3341	0.134377
0.743009	24.4495	2.90273	3.5259	0.492422	15.3923	0.781311	2.3354	0.132542
0.750137	24.6246	2.85643	3.52432	0.484568	15.4721	0.804214	2.32093	0.136428
0.757264	24.7343	2.76115	3.50929	0.468404	15.69	0.793347	2.32747	0.134584
0.764392	24.5671	2.74673	3.44504	0.465959	16.0538	0.846851	2.35582	0.143661
0.771519	24.5181	2.765	3.39877	0.469057	16.4833	0.908925	2.39163	0.154191
0.778646	24.5175	2.75779	3.35822	0.467834	17.1795	0.923063	2.46791	0.15659
0.785774	24.4746	2.74721	3.30828	0.46604	17.4614	0.889617	2.46932	0.150916
0.792901	24.5172	2.71711	3.27007	0.460934	17.6084	0.775454	2.44445	0.131549
0.800029	24.5041	2.70663	3.22011	0.459156	17.734	0.858752	2.41487	0.14568
0.807156	24.5505	2.69864	3.17785	0.4578	17.8243	0.719612	2.37633	0.122076
0.814283	24.5861	2.66526	3.13094	0.452137	17.7927	0.753874	2.31528	0.127888
0.821411	24.5834	2.62491	3.0746	0.445293	17.8374	0.757783	2.26473	0.128551
0.828538	24.4391	2.58998	2.99065	0.439368	17.8093	0.699658	2.19913	0.118691
0.835665	24.3218	2.88271	2.91024	0.489026	17.7962	0.679387	2.13275	0.115252
0.842793	24.033	2.59634	2.79421	0.440446	17.4864	0.690423	2.01409	0.117124
0.84992	23.5035	2.43905	2.63416	0.413763	17.1919	0.612977	1.89577	0.103986
0.857047	22.7333	2.32363	2.42914	0.394184	16.6344	0.610789	1.73017	0.103615
0.864175	21.7851	2.22706	2.18872	0.377801	15.9806	0.610084	1.54443	0.103495
0.871302	20.6867	2.1924	1.91727	0.371921	15.2839	0.640375	1.34835	0.108634
0.87843	19.6689	2.12209	1.65586	0.359994	14.4525	0.630744	1.12657	0.107
0.885557	18.2375	2.03878	1.32149	0.34586	13.5218	0.552141	0.884544	0.0936658
0.892684	16.7021	1.92214	0.964398	0.326074	12.5165	0.523637	0.625797	0.0888303
0.899812	15.09	1.77954	0.588833	0.301883	11.633	0.619228	0.38565	0.105047
0.906939	13.468	1.73304	0.208467	0.293995	10.8342	0.577036	0.158468	0.097889
0.914067	12.0537	1.60992	-0.131112	0.273108	9.96837	0.533295	-0.0821994	0.0904687
0.921194	10.5657	1.45913	-0.486237	0.247528	9.13164	0.498123	-0.320731	0.0845022
0.928321	9.12398	1.30045	-0.835976	0.22061	8.25485	0.458378	-0.570104	0.0777598
0.935449	8.07818	1.2226	-1.11406	0.207404	7.69517	0.538932	-0.75931	0.091425
0.942576	7.34332	1.1121	-1.33162	0.188657	7.28732	0.524645	-0.923152	0.0890014
0.949703	6.7758	1.0159	-1.51897	0.172339	7.00341	0.485892	-1.06748	0.0824273
0.956831	6.48919	0.947187	-1.65493	0.160682	6.9309	0.440052	-1.17599	0.0746509

## Sheet: Figure 1f
CV blank			ORR 0.190 mg cm-2			ORR 0.551 mg cm-2
Ecell [V vs. RHE]	jcell [mA cm-2]		ηORR [V]	jORR [A cm-2]		ηORR [V]	jORR [A cm-2]
0.12096	0.19445		-0.556	-0.25216		-0.4986	-0.475113
0.12192	0.23293		-0.548	-0.23869		-0.491895	-0.448359
0.12293	0.26428		-0.54	-0.22591		-0.48519	-0.422353
0.12388	0.29435		-0.532	-0.21355		-0.478485	-0.39702
0.12495	0.32183		-0.524	-0.20126		-0.47178	-0.370032
0.12589	0.34406		-0.516	-0.18924		-0.465076	-0.341962
0.12691	0.36592		-0.507	-0.17743		-0.458371	-0.31356
0.12789	0.39523		-0.499	-0.16582		-0.451666	-0.283966
0.12891	0.42606		-0.491	-0.15426		-0.444961	-0.256307
0.12989	0.44578		-0.483	-0.14288		-0.438256	-0.230106
0.13091	0.47118		-0.475	-0.13181		-0.431551	-0.206027
0.13187	0.49063		-0.467	-0.12081		-0.424846	-0.183674
0.13292	0.50291		-0.459	-0.11003		-0.418141	-0.162942
0.13387	0.51094		-0.45	-0.09968		-0.411437	-0.143957
0.13488	0.52406		-0.442	-0.08959		-0.404732	-0.12664
0.13586	0.54033		-0.434	-0.08009		-0.398027	-0.110766
0.13687	0.55172		-0.426	-0.07102		-0.391322	-0.0964191
0.13786	0.56663		-0.418	-0.06254		-0.384617	-0.0837399
0.13885	0.57542		-0.41	-0.05463		-0.377912	-0.0723878
0.13983	0.58633		-0.401	-0.04732		-0.371207	-0.062258
0.1409	0.5886		-0.393	-0.04066		-0.364503	-0.0531903
0.14182	0.59343		-0.385	-0.03462		-0.357798	-0.0452802
0.14285	0.59228		-0.377	-0.02916		-0.351093	-0.0384499
0.14385	0.59275		-0.369	-0.02434		-0.344388	-0.0324609
0.14491	0.59682		-0.361	-0.02002		-0.337683	-0.027145
0.14585	0.5999		-0.353	-0.01625		-0.330978	-0.0226082
0.14688	0.59996		-0.344	-0.013		-0.324273	-0.0187462
0.14783	0.6027		-0.336	-0.01024		-0.317568	-0.0154369
0.14892	0.602		-0.328	-0.00792		-0.310864	-0.0126156
0.14986	0.60405		-0.32	-0.00604		-0.304159	-0.0103703
0.15088	0.60843		-0.312	-0.00459		-0.297454	-0.0084854
0.15184	0.61552		-0.304	-0.00343		-0.290749	-0.00688924
0.15288	0.61755		-0.296	-0.0025		-0.284044	-0.00562285
0.15385	0.61341		-0.287	-0.00178		-0.277339	-0.00462614
0.15486	0.60804		-0.279	-0.00123		-0.270634	-0.00378574
0.15582	0.60674		-0.271	-0.000829916		-0.263929	-0.00311038
0.15689	0.6002		-0.263	-0.00053569		-0.257225	-0.00260717
0.15783	0.59647		-0.255	-0.000309538		-0.25052	-0.00219113
0.15885	0.59371		-0.247	-0.000139871		-0.243815	-0.00185915
0.15984	0.59621		-0.239	-1.7277e-05		-0.23711	-0.00161849
0.16086	0.59852		-0.23	7.30557e-05		-0.230405	-0.00149245
0.16184	0.59795
0.16285	0.59725
0.16383	0.59892
0.16486	0.59777
0.16581	0.59494
0.16682	0.59265
0.16783	0.58718
0.16888	0.58249
0.16987	0.58091
0.17085	0.58073
0.17181	0.58147
0.17289	0.57853
0.17385	0.57747
0.17486	0.57828
0.17584	0.57952
0.17688	0.57811
0.17784	0.58527
0.17886	0.58881
0.17982	0.5898
0.1809	0.58798
0.18185	0.58368
0.18287	0.57418
0.18383	0.57154
0.18485	0.56987
0.18584	0.56757
0.18686	0.56921
0.18783	0.5691
0.18886	0.56934
0.18982	0.56993
0.19083	0.56705
0.19182	0.56691
0.1928	0.57047
0.19384	0.56897
0.19485	0.57119
0.19583	0.57242
0.19685	0.57095
0.19785	0.56701
0.19885	0.5656
0.19984	0.56544
0.20087	0.56253
0.20185	0.56295
0.20284	0.56067
0.20382	0.5624
0.20489	0.56344
0.20584	0.56253
0.20687	0.55962
0.20785	0.55928
0.20888	0.55681
0.20985	0.55294
0.21087	0.54861
0.21183	0.54373
0.21289	0.54074
0.21384	0.53649
0.21486	0.53626
0.21584	0.53618
0.21683	0.53629
0.21787	0.53824
0.21883	0.538
0.2198	0.53725
0.22092	0.53509
0.22186	0.53289
0.22286	0.52993
0.22385	0.52992
0.2249	0.53118
0.22586	0.53002
0.22687	0.53109
0.22784	0.52928
0.22889	0.53032
0.22986	0.53412
0.23086	0.5326
0.23185	0.53464
0.23289	0.53558
0.23387	0.53377
0.23486	0.53212
0.23584	0.52857
0.2369	0.52654
0.23785	0.52693
0.23887	0.52723
0.23985	0.53075
0.24086	0.52873
0.24185	0.52891
0.24284	0.52214
0.24379	0.52047
0.24492	0.52324
0.24586	0.52419
0.24688	0.52523
0.24783	0.52446
0.2489	0.52078
0.24986	0.51865
0.25088	0.52257
0.25183	0.51991
0.25291	0.51896
0.25385	0.51932
0.25487	0.52335
0.25585	0.52473
0.25685	0.52539
0.25784	0.52622
0.25886	0.52644
0.25983	0.52483
0.26088	0.52407
0.26183	0.52112
0.26283	0.51765
0.26383	0.51291
0.26483	0.51273
0.26584	0.51251
0.26681	0.512
0.26781	0.51334
0.26888	0.51353
0.2698	0.51292
0.27084	0.51109
0.27183	0.51312
0.27289	0.51363
0.27382	0.51288
0.27486	0.51244
0.27581	0.50833
0.2769	0.50261
0.27785	0.49581
0.27886	0.4885
0.27982	0.48198
0.28086	0.47892
0.28185	0.47473
0.28286	0.47163
0.28383	0.46834
0.2849	0.46795
0.28584	0.46677
0.28686	0.46462
0.28784	0.45959
0.28887	0.45402
0.28985	0.44863
0.29085	0.44602
0.29184	0.44188
0.29285	0.44306
0.29381	0.44047
0.29483	0.43726
0.29582	0.43431
0.29687	0.42898
0.29787	0.42569
0.29885	0.41917
0.29982	0.41446
0.3009	0.41101
0.30186	0.40539
0.30286	0.39709
0.30384	0.38807
0.30489	0.38397
0.30585	0.37879
0.30687	0.37437
0.30782	0.37229
0.3089	0.36878
0.30984	0.36559
0.31087	0.36493
0.31184	0.3626
0.31286	0.36049
0.31385	0.35522
0.31486	0.34964
0.31583	0.34347
0.31687	0.33901
0.31783	0.33583
0.31884	0.33226
0.31984	0.33014
0.32082	0.32611
0.32186	0.32151
0.32288	0.31754
0.32384	0.31311
0.32487	0.31323
0.32586	0.31265
0.32686	0.30954
0.32785	0.30285
0.32889	0.29489
0.32987	0.28927
0.33087	0.28506
0.33184	0.28325
0.33292	0.27817
0.33386	0.27317
0.33488	0.2713
0.33586	0.26781
0.3369	0.2659
0.33787	0.26768
0.33888	0.26748
0.33984	0.26853
0.3409	0.26877
0.34185	0.26564
0.34288	0.26532
0.34384	0.26466
0.34484	0.25886
0.34586	0.25523
0.34685	0.25175
0.34783	0.24935
0.34895	0.24759
0.34987	0.24628
0.35087	0.24674
0.35186	0.24894
0.35292	0.25192
0.35387	0.25393
0.35489	0.25168
0.35586	0.25084
0.35692	0.24019
0.35787	0.23022
0.35886	0.22772
0.35986	0.23129
0.36089	0.22976
0.36186	0.22615
0.36286	0.22517
0.36384	0.22303
0.36489	0.21973
0.36585	0.21595
0.36686	0.21472
0.36785	0.21294
0.36885	0.2138
0.36985	0.21405
0.37084	0.21212
0.3718	0.20704
0.37293	0.20432
0.37387	0.20331
0.3749	0.20526
0.37584	0.20565
0.37691	0.20723
0.37787	0.20927
0.37889	0.21136
0.37984	0.21249
0.38092	0.21069
0.38186	0.2085
0.38287	0.20415
0.38386	0.19917
0.38488	0.19626
0.38587	0.19564
0.38689	0.19424
0.38786	0.19389
0.38891	0.19562
0.38986	0.19472
0.39086	0.19526
0.39186	0.19375
0.39285	0.19059
0.39386	0.18733
0.39484	0.18261
0.39584	0.18009
0.39691	0.17825
0.3978	0.17865
0.39886	0.1774
0.39985	0.17683
0.40091	0.17735
0.40183	0.17579
0.40289	0.17398
0.40384	0.1729
0.40492	0.16832
0.40586	0.16691
0.40688	0.16523
0.40784	0.16546
0.40889	0.16673
0.40989	0.16819
0.41093	0.168
0.41188	0.16827
0.41295	0.16936
0.41388	0.17172
0.41493	0.17336
0.41588	0.17597
0.41693	0.17785
0.41788	0.18134
0.41891	0.18369
0.41988	0.18305
0.42092	0.17874
0.42187	0.16777
0.42292	0.15798
0.42387	0.15584
0.42491	0.15453
0.42592	0.15633
0.42692	0.1572
0.42787	0.15665
0.42897	0.15754
0.42991	0.16017
0.43092	0.16413
0.43189	0.16648
0.43295	0.16529
0.4339	0.16391
0.43493	0.16186
0.43587	0.15973
0.43697	0.15953
0.4379	0.16069
0.43894	0.1612
0.43989	0.16099
0.44094	0.15941
0.44189	0.15867
0.44293	0.15927
0.44387	0.16143
0.44494	0.16245
0.44587	0.1648
0.4469	0.16368
0.44788	0.16245
0.44888	0.15732
0.4499	0.15154
0.45093	0.14859
0.45188	0.14852
0.45293	0.148
0.4539	0.14673
0.45491	0.14724
0.45589	0.14901
0.45695	0.15066
0.45791	0.15454
0.4589	0.15604
0.45987	0.1575
0.46096	0.15703
0.46188	0.15398
0.46291	0.14989
0.46388	0.14735
0.46493	0.14715
0.46588	0.14888
0.46691	0.14943
0.46785	0.15323
0.46892	0.15644
0.46986	0.15785
0.47089	0.15934
0.47186	0.15938
0.47285	0.16087
0.47387	0.15804
0.47488	0.15104
0.47584	0.14973
0.47696	0.15042
0.47789	0.14984
0.4789	0.15049
0.47988	0.15317
0.48094	0.15515
0.48188	0.15486
0.48291	0.15507
0.48387	0.15883
0.48493	0.16205
0.48588	0.16239
0.48689	0.15804
0.48788	0.15276
0.48892	0.1525
0.48989	0.15257
0.4909	0.1481
0.49186	0.14531
0.49293	0.14371
0.49387	0.14526
0.49489	0.14882
0.49587	0.15239
0.49688	0.15226
0.49786	0.15155
0.49886	0.15207
0.49981	0.15644
0.50093	0.16317
0.50187	0.16589
0.50291	0.16216
0.50385	0.1559
0.50492	0.15504
0.50588	0.15585
0.5069	0.15709
0.50785	0.15706
0.50893	0.15934
0.50987	0.16157
0.51089	0.16378
0.51187	0.16713
0.51288	0.17017
0.51387	0.16883
0.51489	0.16715
0.51586	0.1637
0.51691	0.15661
0.51786	0.15251
0.51887	0.15137
0.51986	0.15117
0.52086	0.15395
0.52186	0.15596
0.52284	0.1573
0.52384	0.15854
0.52491	0.15744
0.52583	0.1573
0.52688	0.15579
0.52786	0.15446
0.52893	0.15456
0.52986	0.15775
0.5309	0.16489
0.53184	0.17109
0.53293	0.17606
0.53387	0.17786
0.5349	0.17704
0.53585	0.17366
0.53691	0.17264
0.53787	0.17188
0.5389	0.16876
0.53985	0.16573
0.54093	0.16358
0.54186	0.16063
0.54288	0.15835
0.54386	0.15911
0.5449	0.15989
0.54586	0.15978
0.54687	0.16197
0.54785	0.16489
0.54887	0.16842
0.54983	0.16997
0.55085	0.17247
0.55184	0.17405
0.5529	0.17526
0.55388	0.17845
0.55487	0.17915
0.55583	0.18075
0.55693	0.18185
0.55787	0.18218
0.55887	0.17917
0.55986	0.17433
0.56091	0.16797
0.56186	0.16364
0.56289	0.16167
0.56383	0.15991
0.56491	0.16111
0.56585	0.16316
0.56687	0.16625
0.56784	0.16982
0.56885	0.17068
0.56985	0.16968
0.57085	0.16723
0.57183	0.16738
0.57286	0.16959
0.57382	0.17194
0.57483	0.17362
0.57583	0.17494
0.57679	0.17494
0.57785	0.17378
0.57886	0.17523
0.57984	0.17776
0.58086	0.1824
0.58185	0.1861
0.58285	0.18811
0.58384	0.18761
0.58487	0.18801
0.58586	0.18999
0.58685	0.18953
0.58783	0.18464
0.58889	0.18022
0.58985	0.17583
0.59087	0.176
0.59185	0.17766
0.59288	0.1792
0.59386	0.18029
0.59486	0.18175
0.59582	0.18518
0.59686	0.18671
0.59783	0.18629
0.59885	0.18367
0.59983	0.18193
0.60082	0.18223
0.60186	0.18308
0.60281	0.18577
0.6038	0.18837
0.60491	0.18938
0.60585	0.19219
0.60685	0.19387
0.60784	0.19684
0.60887	0.20069
0.60985	0.20401
0.61086	0.20827
0.61184	0.20918
0.61286	0.20978
0.61385	0.20461
0.61484	0.19947
0.61585	0.19346
0.61687	0.18977
0.61786	0.18958
0.61884	0.19062
0.61983	0.19115
0.62088	0.19194
0.62185	0.19335
0.62285	0.19419
0.62384	0.19504
0.62484	0.19568
0.62584	0.1988
0.62683	0.20179
0.62781	0.20831
0.6289	0.21326
0.62982	0.2175
0.63088	0.22163
0.63182	0.22479
0.63287	0.22225
0.63386	0.21507
0.63486	0.20816
0.63583	0.20246
0.63689	0.20048
0.63785	0.20079
0.63886	0.19885
0.63985	0.19759
0.64086	0.19735
0.64186	0.20004
0.64287	0.20117
0.64385	0.20255
0.64489	0.20428
0.64584	0.20636
0.64684	0.20892
0.64785	0.21243
0.64883	0.21629
0.64985	0.21904
0.65082	0.21895
0.65182	0.21661
0.65287	0.21458
0.65379	0.21368
0.65484	0.21169
0.65584	0.21061
0.65689	0.20945
0.65782	0.21059
0.65887	0.21273
0.65982	0.21534
0.6609	0.21673
0.66184	0.21838
0.66286	0.22106
0.66383	0.22378
0.66486	0.2257
0.66584	0.22584
0.66682	0.22284
0.66782	0.21405
0.66886	0.21124
0.66983	0.20999
0.67083	0.21033
0.67183	0.211
0.67282	0.21158
0.67383	0.21178
0.6748	0.21241
0.67582	0.21337
0.67681	0.21495
0.67778	0.21707
0.6788	0.21964
0.6798	0.22325
0.68083	0.22596
0.68186	0.22549
0.68283	0.22111
0.6838	0.22024
0.68486	0.21927
0.68584	0.21918
0.68682	0.22015
0.68782	0.22281
0.68884	0.22516
0.68983	0.22398
0.69083	0.22429
0.69181	0.22446
0.69287	0.22417
0.69383	0.22458
0.69483	0.22458
0.69581	0.21961
0.69681	0.21999
0.69783	0.2216
0.69881	0.22409
0.69982	0.22473
0.70082	0.22611
0.7018	0.22866
0.70279	0.22972
0.7038	0.23011
0.70475	0.22997
0.70582	0.23242
0.70682	0.23479
0.70781	0.23688
0.7088	0.23887
0.70982	0.23976
0.7108	0.24112
0.71182	0.24088
0.71281	0.2424
0.71384	0.24403
0.7148	0.24632
0.71581	0.24805
0.71684	0.24938
0.71781	0.2508
0.7188	0.25325
0.71983	0.25528
0.72082	0.25613
0.72183	0.25509
0.7228	0.25281
0.72379	0.24781
0.72481	0.248
0.7258	0.24717
0.72679	0.24903
0.7278	0.24933
0.72877	0.25058
0.72983	0.25358
0.73077	0.2564
0.73177	0.25968
0.73285	0.26071
0.73384	0.26149
0.7348	0.25905
0.73582	0.25823
0.73681	0.25949
0.73784	0.26135
0.73881	0.26323
0.73982	0.26495
0.74081	0.26646
0.74182	0.26905
0.7428	0.27111
0.74382	0.27572
0.74481	0.27985
0.74584	0.28549
0.74678	0.29204
0.74781	0.29756
0.74881	0.29896
0.74982	0.29995
0.75078	0.29617
0.75181	0.2909
0.75278	0.28629
0.75381	0.28647
0.75477	0.28961
0.75575	0.29159
0.75685	0.29469
0.75782	0.2991
0.75883	0.30333
0.75979	0.307
0.7608	0.31215
0.76183	0.312
0.76281	0.31328
0.7638	0.31287
0.76482	0.3118
0.76582	0.31383
0.7668	0.31583
0.76782	0.31877
0.76874	0.31995
0.76982	0.32237
0.77077	0.32446
0.7718	0.32873
0.77278	0.33207
0.77379	0.33641
0.77475	0.34013
0.7758	0.34261
0.77674	0.34248
0.7778	0.34252
0.77874	0.34391
0.77977	0.34658
0.78078	0.35033
0.78173	0.35427
0.78276	0.35842
0.78377	0.36358
0.78478	0.3656
0.78574	0.37013
0.78677	0.37341
0.78776	0.37703
0.78878	0.38055
0.78979	0.38278
0.79078	0.38056
0.79177	0.37548
0.79274	0.3751
0.79382	0.37595
0.79476	0.37769
0.79578	0.38013
0.79678	0.38555
0.7978	0.38876
0.79876	0.39286
0.7998	0.39666
0.80074	0.39941
0.8018	0.40367
0.80273	0.40559
0.80378	0.40665
0.80474	0.40455
0.80574	0.40772
0.80675	0.41262
0.80772	0.4158
0.80872	0.41622
0.80981	0.41572
0.81075	0.41438
0.81175	0.41162
0.81277	0.41198
0.81381	0.4144
0.81475	0.41622
0.81578	0.41741
0.81676	0.41566
0.81779	0.41437
0.81876	0.41415
0.81971	0.41453
0.82072	0.4171
0.82176	0.41847
0.82272	0.42062
0.82372	0.42408
0.82468	0.42714
0.82577	0.42803
0.8267	0.43441
0.82773	0.43652
0.82869	0.43796
0.82971	0.44058
0.83069	0.43905
0.83171	0.43914
0.83266	0.43761
0.83374	0.43946
0.83471	0.43982
0.83574	0.4416
0.8367	0.43897
0.83778	0.43708
0.83872	0.43593
0.83975	0.44244
0.84069	0.44646
0.84178	0.44989
0.8427	0.44902
0.84373	0.44816
0.84471	0.4481
0.84576	0.44745
0.84672	0.4468
0.84775	0.44647
0.84871	0.44717
0.84977	0.446
0.8507	0.44866
0.85173	0.45334
0.8527	0.4542
0.85373	0.45455
0.8547	0.45535
0.85571	0.46016
0.85668	0.46188
0.85777	0.46205
0.85868	0.46331
0.85971	0.46641
0.86071	0.46627
0.86178	0.46338
0.86269	0.46105
0.86374	0.45731
0.86468	0.454
0.86578	0.4533
0.86671	0.44922
0.86775	0.44852
0.86869	0.44861
0.86976	0.44976
0.87069	0.45091
0.87171	0.45343
0.87267	0.45293
0.87375	0.45326
0.87467	0.45106
0.87572	0.44923
0.87668	0.44993
0.87773	0.44979
0.87868	0.45031
0.87971	0.45064
0.88067	0.45035
0.88171	0.45112
0.88265	0.45337
0.88366	0.45284
0.88468	0.45459
0.88574	0.4554
0.88671	0.4555
0.8877	0.45557
0.88866	0.45326
0.88977	0.45172
0.8907	0.45
0.89171	0.44865
0.89269	0.4456
0.89375	0.44446
0.89469	0.44445
0.89573	0.4443
0.89666	0.44403
0.89777	0.44492
0.89869	0.44562
0.89973	0.44726
0.90068	0.44758
0.90172	0.44838
0.90268	0.44644
0.90372	0.44451
0.90466	0.44453
0.90573	0.44297
0.90665	0.44186
0.90769	0.4418
0.90867	0.43982
0.90965	0.43794
0.91068	0.43606
0.9117	0.43349
0.91267	0.43266
0.91369	0.43223
0.91468	0.43259
0.91569	0.43189
0.91668	0.43042
0.91772	0.42647
0.91869	0.42617
0.91969	0.42464
0.92066	0.42523
0.92175	0.42421
0.92268	0.42443
0.9237	0.42389
0.92468	0.42403
0.92573	0.42346
0.92667	0.42251
0.92771	0.42314
0.92865	0.4223
0.92973	0.42193
0.93066	0.42073
0.9317	0.41829
0.93266	0.41681
0.93366	0.4148
0.93468	0.41215
0.93565	0.41165
0.93664	0.40956
0.93777	0.40908
0.93869	0.4079
0.93969	0.40944
0.94068	0.40917
0.94175	0.41059
0.94269	0.41089
0.94371	0.41021
0.94467	0.4079
0.94574	0.40614
0.94668	0.40509
0.94769	0.40463
0.94869	0.40426
0.94974	0.40531
0.95069	0.40688
0.9517	0.40639
0.95266	0.40672
0.95374	0.40694
0.95468	0.4075
0.9557	0.40515
0.95667	0.40462
0.95768	0.40126
0.95867	0.39813
0.95967	0.39731
0.96061	0.39666
0.96176	0.39646
0.96268	0.39676
0.96373	0.39613
0.96467	0.39511
0.96574	0.39518
0.96669	0.39538
0.96772	0.39553
0.96866	0.39549
0.96977	0.39617
0.97068	0.39608
0.9717	0.39643
0.97269	0.39686
0.9737	0.3972
0.97468	0.39588
0.97571	0.39553
0.97667	0.39395
0.97773	0.39268
0.97867	0.39218
0.97968	0.39219
0.98067	0.392
0.98167	0.39223
0.98267	0.39245
0.98366	0.39401
0.98465	0.39529
0.98574	0.39522
0.98662	0.39583
0.98767	0.39382
0.98867	0.39421
0.98975	0.3935
0.99064	0.39394
0.99171	0.39382
0.99265	0.39379
0.99375	0.39441
0.99467	0.39498
0.99571	0.3947
0.99666	0.39522
0.99771	0.39568
0.99868	0.3956
0.9997	0.39648
0.99872	0.05165
0.99778	-0.01616
0.99672	-0.06688
0.99577	-0.10856
0.99474	-0.1446
0.99382	-0.17443
0.99273	-0.20072
0.99179	-0.22414
0.99073	-0.24439
0.98983	-0.26516
0.98877	-0.28303
0.98775	-0.29991
0.98673	-0.31387
0.98583	-0.32868
0.98473	-0.34247
0.98378	-0.35463
0.98276	-0.3648
0.98178	-0.37509
0.98077	-0.38354
0.97978	-0.39288
0.97877	-0.40056
0.97783	-0.40754
0.97678	-0.41513
0.97582	-0.42184
0.97478	-0.42758
0.97381	-0.4331
0.97282	-0.43792
0.97182	-0.44455
0.9708	-0.4485
0.96986	-0.45508
0.9688	-0.46196
0.96783	-0.46784
0.96681	-0.47244
0.96584	-0.47766
0.96481	-0.48041
0.96382	-0.48412
0.96282	-0.48714
0.96184	-0.49043
0.96074	-0.49288
0.9598	-0.49584
0.95878	-0.49953
0.9578	-0.50174
0.9568	-0.5065
0.95582	-0.51034
0.95479	-0.51371
0.95385	-0.51613
0.9528	-0.51826
0.95182	-0.52126
0.95083	-0.5231
0.94985	-0.5257
0.94886	-0.52795
0.94783	-0.5291
0.94682	-0.53035
0.94585	-0.53061
0.94482	-0.53068
0.94383	-0.53345
0.94281	-0.53525
0.94186	-0.53784
0.94085	-0.5401
0.93982	-0.54093
0.93882	-0.54152
0.93787	-0.542
0.93681	-0.54594
0.93578	-0.54699
0.93481	-0.54766
0.93379	-0.55229
0.9328	-0.55344
0.93183	-0.55462
0.93079	-0.55689
0.92984	-0.55988
0.92879	-0.56289
0.92784	-0.56351
0.92681	-0.56425
0.92584	-0.566
0.92484	-0.56675
0.92383	-0.56744
0.92281	-0.5671
0.92186	-0.56748
0.92081	-0.56763
0.91983	-0.56766
0.91884	-0.56831
0.91784	-0.56822
0.91686	-0.56893
0.91581	-0.56966
0.91483	-0.57166
0.9138	-0.57243
0.91285	-0.57391
0.91182	-0.5755
0.91082	-0.57893
0.90978	-0.58056
0.90884	-0.58207
0.90782	-0.58244
0.9068	-0.58463
0.90585	-0.58537
0.9048	-0.58746
0.90384	-0.58609
0.90281	-0.586
0.90184	-0.5853
0.90085	-0.58516
0.89985	-0.58526
0.89884	-0.58732
0.89786	-0.58936
0.89681	-0.58969
0.89585	-0.58928
0.89483	-0.59004
0.89385	-0.59053
0.89285	-0.59116
0.89183	-0.59214
0.89085	-0.59217
0.88987	-0.59244
0.88884	-0.592
0.88783	-0.59329
0.88685	-0.59294
0.88586	-0.59224
0.88489	-0.59236
0.88378	-0.59277
0.8828	-0.59336
0.88184	-0.5952
0.88081	-0.59672
0.87985	-0.5966
0.87882	-0.59691
0.87785	-0.59787
0.87684	-0.59829
0.87584	-0.60162
0.87482	-0.60409
0.87387	-0.60412
0.87284	-0.60236
0.87185	-0.60145
0.87083	-0.60217
0.86987	-0.60433
0.86888	-0.6073
0.86786	-0.61109
0.86687	-0.61215
0.86587	-0.61078
0.86489	-0.61066
0.86386	-0.6088
0.86286	-0.60779
0.86188	-0.60802
0.86093	-0.60702
0.85983	-0.60789
0.85884	-0.60653
0.85786	-0.60567
0.85682	-0.60373
0.85585	-0.60415
0.85486	-0.60453
0.85385	-0.60623
0.85288	-0.60952
0.85185	-0.61164
0.85087	-0.61121
0.84988	-0.61169
0.8489	-0.61163
0.84787	-0.61153
0.84687	-0.61154
0.84587	-0.60917
0.8449	-0.60833
0.84386	-0.60676
0.84286	-0.60665
0.84188	-0.60736
0.84088	-0.61018
0.83986	-0.61132
0.83887	-0.61134
0.83788	-0.61126
0.83688	-0.60949
0.83586	-0.61116
0.83488	-0.61187
0.83384	-0.61169
0.83284	-0.60967
0.83185	-0.60573
0.83084	-0.60127
0.82984	-0.59729
0.82886	-0.59542
0.82785	-0.59494
0.82686	-0.59949
0.82587	-0.60318
0.82486	-0.60706
0.82385	-0.61066
0.82288	-0.61072
0.82187	-0.61053
0.82092	-0.61041
0.81984	-0.61082
0.81893	-0.61072
0.8179	-0.60747
0.81696	-0.60422
0.81589	-0.59945
0.81491	-0.59652
0.81391	-0.5947
0.81297	-0.59456
0.81187	-0.59819
0.8109	-0.59935
0.80992	-0.59966
0.80893	-0.60093
0.80787	-0.5995
0.80689	-0.59882
0.80586	-0.59841
0.80491	-0.59388
0.80389	-0.5934
0.80291	-0.59181
0.8019	-0.58963
0.80093	-0.58608
0.7999	-0.58257
0.79892	-0.58161
0.79789	-0.58358
0.79697	-0.58461
0.79588	-0.58592
0.79492	-0.58605
0.7939	-0.58668
0.79292	-0.58533
0.79188	-0.58051
0.79093	-0.57517
0.78989	-0.57262
0.78897	-0.5733
0.78787	-0.57314
0.78692	-0.57106
0.78585	-0.56319
0.78496	-0.55886
0.78389	-0.55685
0.78289	-0.56243
0.78184	-0.56523
0.78095	-0.56427
0.77986	-0.56137
0.77887	-0.55679
0.77789	-0.55338
0.77688	-0.55391
0.77589	-0.55312
0.77489	-0.5492
0.77388	-0.54537
0.77294	-0.54154
0.77189	-0.53836
0.77091	-0.53344
0.7699	-0.52978
0.7689	-0.52773
0.7679	-0.52453
0.76692	-0.52509
0.7659	-0.52166
0.76498	-0.51933
0.76388	-0.52089
0.76293	-0.52019
0.7619	-0.52158
0.76095	-0.52346
0.75988	-0.52052
0.75893	-0.51878
0.7579	-0.51645
0.75697	-0.51175
0.75583	-0.50863
0.75488	-0.50535
0.75388	-0.50698
0.7529	-0.50739
0.75189	-0.50413
0.75091	-0.50128
0.74989	-0.4977
0.74895	-0.4935
0.74788	-0.48853
0.74691	-0.48392
0.74591	-0.48079
0.74494	-0.47681
0.7439	-0.47207
0.7429	-0.47002
0.7419	-0.46713
0.74094	-0.46728
0.73989	-0.46746
0.73892	-0.46817
0.7379	-0.4674
0.73696	-0.46566
0.73589	-0.46433
0.7349	-0.4622
0.7339	-0.46064
0.73298	-0.45809
0.73185	-0.45477
0.73087	-0.44922
0.7299	-0.44641
0.72887	-0.4459
0.72788	-0.44886
0.7269	-0.44872
0.72588	-0.44648
0.72493	-0.44331
0.72386	-0.44082
0.72291	-0.43875
0.72189	-0.43401
0.72094	-0.43166
0.7199	-0.42874
0.71891	-0.42384
0.71789	-0.4157
0.71696	-0.40934
0.71587	-0.40549
0.7149	-0.40301
0.71391	-0.406
0.71293	-0.41492
0.71189	-0.41886
0.7109	-0.41768
0.70989	-0.41667
0.70889	-0.41421
0.70789	-0.41081
0.70691	-0.40742
0.70588	-0.40576
0.70486	-0.40417
0.70388	-0.40225
0.70289	-0.39877
0.70187	-0.39496
0.70093	-0.38861
0.69988	-0.38227
0.69892	-0.38056
0.69789	-0.38005
0.69692	-0.38117
0.69589	-0.37998
0.69493	-0.37729
0.6939	-0.37623
0.69297	-0.37433
0.69187	-0.37439
0.69092	-0.37378
0.68989	-0.37382
0.68895	-0.37123
0.68789	-0.36986
0.68691	-0.36726
0.68591	-0.36356
0.68497	-0.36
0.68387	-0.35697
0.6829	-0.35297
0.68192	-0.34722
0.68094	-0.34541
0.67988	-0.34383
0.67888	-0.3464
0.67785	-0.3465
0.6769	-0.3458
0.67588	-0.34372
0.67489	-0.34193
0.67389	-0.34005
0.67292	-0.33685
0.67189	-0.33546
0.67091	-0.3342
0.66988	-0.33543
0.66896	-0.33664
0.66788	-0.33671
0.66692	-0.33519
0.6659	-0.33372
0.66496	-0.33162
0.66389	-0.32917
0.66295	-0.3271
0.66191	-0.32341
0.66099	-0.3182
0.65988	-0.31347
0.65894	-0.31066
0.65787	-0.30505
0.65697	-0.30039
0.6559	-0.29989
0.6549	-0.30371
0.65386	-0.30634
0.65296	-0.31138
0.65187	-0.31071
0.65089	-0.30849
0.6499	-0.30574
0.6489	-0.30505
0.6479	-0.30313
0.64691	-0.30097
0.6459	-0.29622
0.64497	-0.29272
0.6439	-0.29214
0.64294	-0.29103
0.64191	-0.29406
0.64094	-0.29676
0.6399	-0.29787
0.63892	-0.29859
0.6379	-0.29931
0.63697	-0.30015
0.63588	-0.30095
0.63492	-0.2995
0.63391	-0.29647
0.63297	-0.29258
0.63188	-0.28765
0.63094	-0.28449
0.62988	-0.28141
0.62898	-0.28207
0.62786	-0.28488
0.6269	-0.28467
0.62589	-0.28374
0.6249	-0.28119
0.62389	-0.27859
0.62291	-0.27713
0.6219	-0.27627
0.62095	-0.27503
0.61988	-0.27346
0.61891	-0.27276
0.61791	-0.27138
0.61695	-0.2716
0.6159	-0.27052
0.6149	-0.26822
0.6139	-0.2649
0.61294	-0.26196
0.61189	-0.26183
0.61091	-0.26356
0.6099	-0.26652
0.60895	-0.2661
0.60789	-0.26487
0.60689	-0.26213
0.60589	-0.26161
0.60498	-0.26066
0.60385	-0.26065
0.60286	-0.26177
0.60189	-0.26301
0.60088	-0.26129
0.59988	-0.25984
0.59891	-0.25712
0.59788	-0.25592
0.59694	-0.25372
0.59587	-0.25166
0.59492	-0.24882
0.5939	-0.24415
0.59294	-0.2408
0.5919	-0.23954
0.59091	-0.23997
0.58989	-0.24262
0.58896	-0.24533
0.58787	-0.24619
0.58689	-0.24433
0.5859	-0.24245
0.58492	-0.24152
0.58389	-0.23983
0.5829	-0.23919
0.5819	-0.23713
0.58091	-0.23158
0.57988	-0.2274
0.57891	-0.22326
0.57789	-0.22194
0.57685	-0.22111
0.57588	-0.22279
0.57488	-0.22369
0.57386	-0.22316
0.57293	-0.22135
0.57187	-0.21952
0.57091	-0.21831
0.56989	-0.21854
0.56892	-0.2173
0.56789	-0.21594
0.56692	-0.21309
0.5659	-0.2095
0.56497	-0.20408
0.56387	-0.20096
0.56294	-0.20065
0.56191	-0.20307
0.56096	-0.20701
0.5599	-0.21557
0.55893	-0.2165
0.55792	-0.21672
0.55699	-0.21701
0.55588	-0.2157
0.55492	-0.21366
0.55393	-0.20855
0.55296	-0.20184
0.5519	-0.19682
0.55089	-0.19582
0.54987	-0.19722
0.54892	-0.20171
0.54789	-0.20452
0.54692	-0.20622
0.5459	-0.20606
0.54494	-0.20468
0.54391	-0.20363
0.54294	-0.20179
0.5419	-0.19898
0.54098	-0.19572
0.53989	-0.19012
0.53893	-0.18498
0.53791	-0.17989
0.53695	-0.17806
0.53589	-0.17746
0.53493	-0.18001
0.53391	-0.18073
0.53298	-0.18095
0.53188	-0.18076
0.53093	-0.18124
0.52988	-0.18147
0.52897	-0.18312
0.5279	-0.18354
0.5269	-0.18167
0.52585	-0.17969
0.52497	-0.17695
0.52388	-0.17535
0.52289	-0.17543
0.5219	-0.18118
0.52091	-0.18652
0.5199	-0.18836
0.51891	-0.18849
0.5179	-0.18896
0.51697	-0.18768
0.5159	-0.18626
0.51493	-0.1825
0.51391	-0.17946
0.51293	-0.1715
0.5119	-0.16348
0.51092	-0.15919
0.5099	-0.15863
0.50898	-0.16243
0.50788	-0.17318
0.50694	-0.17712
0.50591	-0.17801
0.50496	-0.17685
0.50389	-0.17577
0.50293	-0.17433
0.5019	-0.1737
0.50097	-0.17311
0.49984	-0.17271
0.4989	-0.17153
0.4979	-0.17074
0.49692	-0.16842
0.49591	-0.16604
0.49493	-0.16341
0.49391	-0.16134
0.49297	-0.15953
0.49189	-0.1587
0.49093	-0.15943
0.48992	-0.16004
0.48897	-0.16086
0.48792	-0.16148
0.48692	-0.16062
0.48591	-0.16109
0.48496	-0.16086
0.4839	-0.15944
0.48294	-0.15764
0.48191	-0.15573
0.48098	-0.15456
0.47991	-0.1563
0.47892	-0.15789
0.47791	-0.1622
0.477	-0.16621
0.47588	-0.16711
0.4749	-0.16581
0.4739	-0.16408
0.47289	-0.16229
0.4719	-0.15985
0.47093	-0.15707
0.46989	-0.15379
0.46896	-0.15382
0.46788	-0.15609
0.46695	-0.16048
0.46591	-0.1614
0.46497	-0.16104
0.46392	-0.16185
0.46294	-0.16174
0.46192	-0.16298
0.461	-0.1634
0.45991	-0.16139
0.45895	-0.16047
0.45794	-0.15667
0.45698	-0.15339
0.45594	-0.14833
0.45495	-0.14261
0.45394	-0.1407
0.45296	-0.14084
0.45192	-0.14431
0.45096	-0.15618
0.44993	-0.16113
0.44892	-0.16247
0.44792	-0.16154
0.44694	-0.15874
0.44591	-0.158
0.44498	-0.15684
0.44391	-0.15408
0.44297	-0.15068
0.44192	-0.14771
0.44098	-0.14598
0.43993	-0.14338
0.43897	-0.14198
0.43794	-0.14837
0.43701	-0.15445
0.43591	-0.15636
0.43497	-0.15391
0.43393	-0.15194
0.43299	-0.15297
0.43193	-0.15611
0.43096	-0.15974
0.42994	-0.16094
0.42901	-0.15454
0.42791	-0.14715
0.42694	-0.14634
0.42593	-0.15049
0.42497	-0.15462
0.42392	-0.15941
0.42294	-0.15989
0.42191	-0.15962
0.42097	-0.16198
0.41992	-0.16475
0.41896	-0.16629
0.41792	-0.16546
0.41698	-0.16193
0.41592	-0.15935
0.41495	-0.15834
0.41391	-0.156
0.41299	-0.15217
0.41191	-0.15361
0.41096	-0.15738
0.40992	-0.16238
0.40893	-0.16566
0.40788	-0.16648
0.40692	-0.16431
0.4059	-0.16301
0.40497	-0.16054
0.40387	-0.15587
0.40292	-0.15321
0.40186	-0.15128
0.40097	-0.15179
0.39989	-0.15261
0.39889	-0.15405
0.39784	-0.15983
0.39696	-0.1697
0.39587	-0.17705
0.39489	-0.18074
0.3939	-0.18104
0.3929	-0.18049
0.3919	-0.18119
0.39091	-0.18109
0.3899	-0.18041
0.38897	-0.17904
0.3879	-0.17949
0.38693	-0.1772
0.38591	-0.17507
0.38493	-0.17223
0.3839	-0.17136
0.38291	-0.17401
0.38189	-0.17873
0.38097	-0.18154
0.37988	-0.18515
0.37893	-0.19052
0.37791	-0.19213
0.37696	-0.19152
0.37588	-0.19108
0.37493	-0.18827
0.3739	-0.18786
0.37298	-0.18825
0.37183	-0.18983
0.37089	-0.19017
0.36989	-0.19153
0.3689	-0.19485
0.3679	-0.20074
0.36691	-0.20403
0.3659	-0.2044
0.36495	-0.20393
0.36389	-0.20396
0.36292	-0.20548
0.36192	-0.20677
0.36095	-0.20767
0.35991	-0.21003
0.35891	-0.21151
0.35792	-0.21116
0.35698	-0.20995
0.35591	-0.21008
0.35495	-0.21268
0.35393	-0.21622
0.35299	-0.22121
0.35192	-0.22503
0.35094	-0.23145
0.34993	-0.2344
0.34902	-0.23608
0.34789	-0.23625
0.34691	-0.23657
0.34591	-0.23772
0.3449	-0.2391
0.34391	-0.23714
0.34294	-0.23373
0.3419	-0.22948
0.34098	-0.22853
0.3399	-0.23139
0.33897	-0.23803
0.33792	-0.24838
0.33698	-0.2557
0.33593	-0.26302
0.33496	-0.26775
0.33393	-0.27207
0.333	-0.27336
0.3319	-0.27511
0.33094	-0.2746
0.32994	-0.27545
0.32898	-0.27709
0.32793	-0.27922
0.32694	-0.28612
0.32594	-0.28954
0.32495	-0.29268
0.32393	-0.29593
0.32295	-0.29845
0.32192	-0.30074
0.32092	-0.30293
0.31992	-0.30636
0.31893	-0.30757
0.3179	-0.30948
0.31697	-0.3109
0.3159	-0.31308
0.31496	-0.31779
0.31392	-0.32512
0.31297	-0.33064
0.31193	-0.34114
0.31098	-0.34876
0.30994	-0.35325
0.30901	-0.35741
0.3079	-0.35996
0.30698	-0.36418
0.30594	-0.36592
0.305	-0.36642
0.30395	-0.36947
0.30296	-0.37439
0.30196	-0.38314
0.30102	-0.39263
0.29992	-0.39957
0.29895	-0.40683
0.29797	-0.41327
0.297	-0.41866
0.29596	-0.42381
0.29493	-0.42769
0.29392	-0.43183
0.29298	-0.43457
0.29194	-0.44106
0.29098	-0.44457
0.28995	-0.44655
0.289	-0.45126
0.28796	-0.45445
0.28699	-0.4626
0.28595	-0.46679
0.28503	-0.47384
0.28395	-0.48124
0.283	-0.48551
0.28196	-0.49427
0.28101	-0.50159
0.27996	-0.50481
0.27899	-0.50466
0.27797	-0.50594
0.27703	-0.50678
0.27595	-0.51296
0.275	-0.51938
0.27396	-0.52928
0.27304	-0.53468
0.27199	-0.54134
0.27097	-0.54402
0.26995	-0.54696
0.26902	-0.55102
0.26794	-0.55608
0.26697	-0.55651
0.26596	-0.55899
0.26498	-0.56054
0.26397	-0.56158
0.26299	-0.5644
0.26197	-0.56744
0.26103	-0.56818
0.25998	-0.57385
0.25901	-0.57851
0.25798	-0.58796
0.25702	-0.59082
0.25601	-0.59273
0.25502	-0.59541
0.25399	-0.59426
0.25305	-0.59348
0.25198	-0.59614
0.25102	-0.59571
0.25	-0.59733
0.24905	-0.59825
0.24799	-0.60305
0.24702	-0.6093
0.24601	-0.61097
0.24506	-0.61457
0.24394	-0.61864
0.243	-0.61987
0.24198	-0.6199
0.241	-0.62215
0.24	-0.62279
0.23903	-0.62428
0.238	-0.62156
0.23705	-0.61897
0.236	-0.61616
0.23503	-0.61438
0.23401	-0.61538
0.23305	-0.61946
0.23203	-0.628
0.23102	-0.64161
0.23001	-0.65222
0.22905	-0.65656
0.22801	-0.65709
0.22704	-0.65911
0.22601	-0.65853
0.22506	-0.66001
0.22403	-0.65962
0.22302	-0.65782
0.22201	-0.6608
0.22107	-0.66576
0.22	-0.67376
0.21899	-0.67897
0.21801	-0.68109
0.217	-0.68188
0.216	-0.68326
0.21503	-0.68471
0.21399	-0.68983
0.21305	-0.69176
0.212	-0.69612
0.21104	-0.69722
0.21001	-0.69826
0.20905	-0.70209
0.20804	-0.70444
0.20704	-0.71049
0.20602	-0.71931
0.20506	-0.72654
0.204	-0.73166
0.20302	-0.73539
0.20202	-0.73847
0.20105	-0.74291
0.20004	-0.74347
0.19902	-0.7456
0.19802	-0.74472
0.19701	-0.74568
0.19602	-0.74711
0.19503	-0.75031
0.194	-0.75562
0.19298	-0.76038
0.19202	-0.76824
0.19102	-0.77581
0.18999	-0.77806
0.18905	-0.7828
0.188	-0.78285
0.18705	-0.78794
0.18601	-0.79391
0.18505	-0.79655
0.18404	-0.80687
0.18305	-0.81403
0.18203	-0.81851
0.18107	-0.82793
0.18001	-0.83509
0.17905	-0.84299
0.17803	-0.85092
0.17706	-0.85845
0.17605	-0.86935
0.17504	-0.87403
0.17404	-0.88229
0.17308	-0.88989
0.17204	-0.89214
0.17104	-0.89582
0.17005	-0.901
0.16907	-0.90645
0.16809	-0.91603
0.167	-0.92733
0.16602	-0.93935
0.16506	-0.94883
0.16403	-0.95765
0.16306	-0.96869
0.16204	-0.97968
0.16107	-0.98695
0.16006	-0.99709
0.15906	-1.00352
0.15804	-1.01419
0.15709	-1.02371
0.15606	-1.03032
0.15508	-1.04261
0.15405	-1.05251
0.15309	-1.06888
0.15211	-1.0837
0.15109	-1.09984
0.15009	-1.11962
0.14911	-1.13219
0.14812	-1.1493
0.1471	-1.16265
0.14609	-1.17161
0.14511	-1.18816
0.14417	-1.20381
0.14308	-1.21414
0.14209	-1.22677
0.1411	-1.24306
0.14008	-1.25765
0.1391	-1.28511
0.13811	-1.31154
0.1371	-1.33056
0.13615	-1.34937
0.13511	-1.36789
0.13413	-1.3826
0.13313	-1.4043
0.13216	-1.42344
0.13114	-1.4499
0.13014	-1.47161
0.12914	-1.49913
0.12819	-1.52671
0.12713	-1.57116
0.12615	-1.60634
0.12516	-1.63355
0.12419	-1.6656
0.12317	-1.69667
0.12216	-1.72604
0.12118	-1.75679
0.12019	-1.78913

## Sheet: Figure 2a
2 bar		3 bar		4 bar		5 bar		6 bar
ηORR [V]	jORR [A cm-2]	ηORR [V]	jORR [A cm-2]	ηORR [V]	jORR [A cm-2]	ηORR [V]	jORR [A cm-2]	ηORR [V]	jORR [A cm-2]
-0.425	-0.0737812	-0.425	-0.115905	-0.425	-0.161313	-0.425	-0.192056	-0.425	-0.230642
-0.418	-0.0663671	-0.418	-0.104091	-0.418	-0.144432	-0.418	-0.171453	-0.418	-0.204926
-0.412	-0.0593939	-0.412	-0.0930888	-0.412	-0.128605	-0.412	-0.152218	-0.412	-0.181429
-0.406	-0.0529455	-0.406	-0.0827597	-0.406	-0.113925	-0.406	-0.134476	-0.406	-0.159719
-0.399	-0.0470132	-0.399	-0.0731368	-0.399	-0.100146	-0.399	-0.117958	-0.399	-0.139586
-0.393	-0.0415165	-0.393	-0.0642512	-0.393	-0.0877375	-0.393	-0.103123	-0.393	-0.121339
-0.387	-0.0364339	-0.387	-0.0562307	-0.387	-0.0765433	-0.387	-0.0896106	-0.387	-0.105129
-0.381	-0.0319289	-0.381	-0.0489519	-0.381	-0.0662703	-0.381	-0.0773024	-0.381	-0.0904814
-0.374	-0.0277829	-0.374	-0.0422193	-0.374	-0.0568452	-0.374	-0.066124	-0.374	-0.0771435
-0.368	-0.0239381	-0.368	-0.0360765	-0.368	-0.0482887	-0.368	-0.0560263	-0.368	-0.0650847
-0.362	-0.020525	-0.362	-0.0307276	-0.362	-0.0408974	-0.362	-0.0472828	-0.362	-0.0548457
-0.356	-0.0175051	-0.356	-0.0260472	-0.356	-0.0344308	-0.356	-0.0396399	-0.356	-0.045858
-0.349	-0.0147732	-0.349	-0.0218248	-0.349	-0.0287213	-0.349	-0.0329672	-0.349	-0.0380232
-0.343	-0.0124283	-0.343	-0.0180799	-0.343	-0.0236777	-0.343	-0.0271452	-0.343	-0.0312184
-0.337	-0.0104341	-0.337	-0.0150791	-0.337	-0.0195586	-0.337	-0.0222272	-0.337	-0.0254633
-0.331	-0.00865007	-0.331	-0.0124251	-0.331	-0.016035	-0.331	-0.0181841	-0.331	-0.0207479
-0.324	-0.00716736	-0.324	-0.0101051	-0.324	-0.0129939	-0.324	-0.014724	-0.324	-0.0167571
-0.318	-0.00595337	-0.318	-0.00834711	-0.318	-0.010581	-0.318	-0.0118518	-0.318	-0.013397
-0.312	-0.00489068	-0.312	-0.00682382	-0.312	-0.00862614	-0.312	-0.00967066	-0.312	-0.0108906
-0.306	-0.00406215	-0.306	-0.00552007	-0.306	-0.00694328	-0.306	-0.00779159	-0.306	-0.00876029
-0.299	-0.00336485	-0.299	-0.00455795	-0.299	-0.00563968	-0.299	-0.00625622	-0.299	-0.00696567
-0.293	-0.00275491	-0.293	-0.00372294	-0.293	-0.00460733	-0.293	-0.00511983	-0.293	-0.00569556
-0.287	-0.00232298	-0.287	-0.00304519	-0.287	-0.00372855	-0.287	-0.00414397	-0.287	-0.00460997
-0.281	-0.00194727	-0.281	-0.00253811	-0.281	-0.0030773	-0.281	-0.00338027	-0.281	-0.00370766
-0.274	-0.00163883	-0.274	-0.00210511	-0.274	-0.00254023	-0.274	-0.00279945	-0.274	-0.00308335
-0.268	-0.00141448	-0.268	-0.00177747	-0.268	-0.00209989	-0.268	-0.00231058	-0.268	-0.00253878
-0.262	-0.00121915	-0.262	-0.00151853	-0.262	-0.00179056	-0.262	-0.00195095	-0.262	-0.00211888
-0.255	-0.00106778	-0.255	-0.00129917	-0.255	-0.00152532	-0.255	-0.00166483	-0.255	-0.00181094
-0.249	-0.000952308	-0.249	-0.00114531	-0.249	-0.00131932	-0.249	-0.00142533	-0.249	-0.00154919
-0.243	-0.00085587	-0.243	-0.00101633	-0.243	-0.00116632	-0.243	-0.00126043	-0.243	-0.00135762

## Sheet: Figure 2b
2 bar						3 bar						4 bar						5 bar						6 bar
ηORR [V]	EA [kJ mol-1]	EA error [kJ mol-1]	log10A log10[A cm-2]	log10A error log10[A cm-2]		ηORR [V]	EA [kJ mol-1]	EA error [kJ mol-1]	log10A log10[A cm-2]	log10A error log10[A cm-2]		ηORR [V]	EA [kJ mol-1]	EA error [kJ mol-1]	log10A log10[A cm-2]	log10A error log10[A cm-2]		ηORR [V]	EA [kJ mol-1]	EA error [kJ mol-1]	log10A log10[A cm-2]	log10A error log10[A cm-2]		ηORR [V]	EA [kJ mol-1]	EA error [kJ mol-1]	log10A log10[A cm-2]	log10A error log10[A cm-2]
-0.243	19.5537	0.64623	0.361771	0.109627		-0.243	19.8104	0.46206	0.478994	0.0783845		-0.243	19.9799	0.447423	0.568556	0.0759013		-0.243	20.2211	0.607207	0.646343	0.103007		-0.243	20.7407	0.417992	0.768533	0.0709086
-0.243	19.5537	0.64623	0.361771	0.109627		-0.243	19.8104	0.46206	0.478994	0.0783845		-0.243	19.9799	0.447423	0.568556	0.0759013		-0.243	20.2211	0.607207	0.646343	0.103007		-0.243	20.7407	0.417992	0.768533	0.0709086
-0.243	19.5537	0.64623	0.361771	0.109627		-0.243	19.8104	0.46206	0.478994	0.0783845		-0.243	19.9799	0.447423	0.568556	0.0759013		-0.243	20.2211	0.607207	0.646343	0.103007		-0.243	20.7407	0.417992	0.768533	0.0709086
-0.243	19.5537	0.64623	0.361771	0.109627		-0.243	19.8104	0.46206	0.478994	0.0783845		-0.243	19.9799	0.447423	0.568556	0.0759013		-0.243	20.2211	0.607207	0.646343	0.103007		-0.243	20.7407	0.417992	0.768533	0.0709086
-0.243	19.5537	0.64623	0.361771	0.109627		-0.243	19.8104	0.46206	0.478994	0.0783845		-0.243	19.9799	0.447423	0.568556	0.0759013		-0.243	20.2211	0.607207	0.646343	0.103007		-0.243	20.7407	0.417992	0.768533	0.0709086
-0.249	20.6416	0.67518	0.596637	0.114538		-0.249	20.5995	0.455785	0.669654	0.0773199		-0.249	21.1488	0.235957	0.827286	0.040028		-0.249	21.7173	0.460982	0.962582	0.0782016		-0.249	21.9447	0.334017	1.03657	0.0566631
-0.249	20.6416	0.67518	0.596637	0.114538		-0.249	20.5995	0.455785	0.669654	0.0773199		-0.249	21.1488	0.235957	0.827286	0.040028		-0.249	21.7173	0.460982	0.962582	0.0782016		-0.249	21.9447	0.334017	1.03657	0.0566631
-0.249	20.6416	0.67518	0.596637	0.114538		-0.249	20.5995	0.455785	0.669654	0.0773199		-0.249	21.1488	0.235957	0.827286	0.040028		-0.249	21.7173	0.460982	0.962582	0.0782016		-0.249	21.9447	0.334017	1.03657	0.0566631
-0.249	20.6416	0.67518	0.596637	0.114538		-0.249	20.5995	0.455785	0.669654	0.0773199		-0.249	21.1488	0.235957	0.827286	0.040028		-0.249	21.7173	0.460982	0.962582	0.0782016		-0.249	21.9447	0.334017	1.03657	0.0566631
-0.249	20.6416	0.67518	0.596637	0.114538		-0.249	20.5995	0.455785	0.669654	0.0773199		-0.249	21.1488	0.235957	0.827286	0.040028		-0.249	21.7173	0.460982	0.962582	0.0782016		-0.249	21.9447	0.334017	1.03657	0.0566631
-0.255	21.7263	0.612982	0.83805	0.103987		-0.255	22.2063	0.326576	1.00645	0.0554007		-0.255	22.1782	0.424954	1.06968	0.0720897		-0.255	22.636	0.522316	1.18798	0.0886064		-0.255	22.8588	0.435355	1.26247	0.0738542
-0.255	21.7263	0.612982	0.83805	0.103987		-0.255	22.2063	0.326576	1.00645	0.0554007		-0.255	22.1782	0.424954	1.06968	0.0720897		-0.255	22.636	0.522316	1.18798	0.0886064		-0.255	22.8588	0.435355	1.26247	0.0738542
-0.255	21.7263	0.612982	0.83805	0.103987		-0.255	22.2063	0.326576	1.00645	0.0554007		-0.255	22.1782	0.424954	1.06968	0.0720897		-0.255	22.636	0.522316	1.18798	0.0886064		-0.255	22.8588	0.435355	1.26247	0.0738542
-0.255	21.7263	0.612982	0.83805	0.103987		-0.255	22.2063	0.326576	1.00645	0.0554007		-0.255	22.1782	0.424954	1.06968	0.0720897		-0.255	22.636	0.522316	1.18798	0.0886064		-0.255	22.8588	0.435355	1.26247	0.0738542
-0.255	21.7263	0.612982	0.83805	0.103987		-0.255	22.2063	0.326576	1.00645	0.0554007		-0.255	22.1782	0.424954	1.06968	0.0720897		-0.255	22.636	0.522316	1.18798	0.0886064		-0.255	22.8588	0.435355	1.26247	0.0738542
-0.262	23.1817	0.426857	1.14968	0.0724126		-0.262	23.2003	0.445739	1.24566	0.0756157		-0.262	22.99	0.339205	1.282	0.0575431		-0.262	23.5218	0.466173	1.41438	0.0790821		-0.262	24.1538	0.266681	1.55932	0.04524
-0.262	23.1817	0.426857	1.14968	0.0724126		-0.262	23.2003	0.445739	1.24566	0.0756157		-0.262	22.99	0.339205	1.282	0.0575431		-0.262	23.5218	0.466173	1.41438	0.0790821		-0.262	24.1538	0.266681	1.55932	0.04524
-0.262	23.1817	0.426857	1.14968	0.0724126		-0.262	23.2003	0.445739	1.24566	0.0756157		-0.262	22.99	0.339205	1.282	0.0575431		-0.262	23.5218	0.466173	1.41438	0.0790821		-0.262	24.1538	0.266681	1.55932	0.04524
-0.262	23.1817	0.426857	1.14968	0.0724126		-0.262	23.2003	0.445739	1.24566	0.0756157		-0.262	22.99	0.339205	1.282	0.0575431		-0.262	23.5218	0.466173	1.41438	0.0790821		-0.262	24.1538	0.266681	1.55932	0.04524
-0.262	23.1817	0.426857	1.14968	0.0724126		-0.262	23.2003	0.445739	1.24566	0.0756157		-0.262	22.99	0.339205	1.282	0.0575431		-0.262	23.5218	0.466173	1.41438	0.0790821		-0.262	24.1538	0.266681	1.55932	0.04524
-0.268	24.5294	0.505137	1.44908	0.0856919		-0.268	24.412	0.224181	1.52789	0.0380303		-0.268	24.9372	0.257008	1.69321	0.0435992		-0.268	25.1714	0.450544	1.77685	0.0764308		-0.268	25.1851	0.504945	1.81818	0.0856595
-0.268	24.5294	0.505137	1.44908	0.0856919		-0.268	24.412	0.224181	1.52789	0.0380303		-0.268	24.9372	0.257008	1.69321	0.0435992		-0.268	25.1714	0.450544	1.77685	0.0764308		-0.268	25.1851	0.504945	1.81818	0.0856595
-0.268	24.5294	0.505137	1.44908	0.0856919		-0.268	24.412	0.224181	1.52789	0.0380303		-0.268	24.9372	0.257008	1.69321	0.0435992		-0.268	25.1714	0.450544	1.77685	0.0764308		-0.268	25.1851	0.504945	1.81818	0.0856595
-0.268	24.5294	0.505137	1.44908	0.0856919		-0.268	24.412	0.224181	1.52789	0.0380303		-0.268	24.9372	0.257008	1.69321	0.0435992		-0.268	25.1714	0.450544	1.77685	0.0764308		-0.268	25.1851	0.504945	1.81818	0.0856595
-0.268	24.5294	0.505137	1.44908	0.0856919		-0.268	24.412	0.224181	1.52789	0.0380303		-0.268	24.9372	0.257008	1.69321	0.0435992		-0.268	25.1714	0.450544	1.77685	0.0764308		-0.268	25.1851	0.504945	1.81818	0.0856595
-0.274	26.3413	0.437567	1.83221	0.0742294		-0.274	26.1822	0.349019	1.91135	0.0592081		-0.274	26.0582	0.421617	1.96988	0.0715236		-0.274	26.2173	0.526683	2.04156	0.0893471		-0.274	26.0504	0.406009	2.05398	0.0688759
-0.274	26.3413	0.437567	1.83221	0.0742294		-0.274	26.1822	0.349019	1.91135	0.0592081		-0.274	26.0582	0.421617	1.96988	0.0715236		-0.274	26.2173	0.526683	2.04156	0.0893471		-0.274	26.0504	0.406009	2.05398	0.0688759
-0.274	26.3413	0.437567	1.83221	0.0742294		-0.274	26.1822	0.349019	1.91135	0.0592081		-0.274	26.0582	0.421617	1.96988	0.0715236		-0.274	26.2173	0.526683	2.04156	0.0893471		-0.274	26.0504	0.406009	2.05398	0.0688759
-0.274	26.3413	0.437567	1.83221	0.0742294		-0.274	26.1822	0.349019	1.91135	0.0592081		-0.274	26.0582	0.421617	1.96988	0.0715236		-0.274	26.2173	0.526683	2.04156	0.0893471		-0.274	26.0504	0.406009	2.05398	0.0688759
-0.274	26.3413	0.437567	1.83221	0.0742294		-0.274	26.1822	0.349019	1.91135	0.0592081		-0.274	26.0582	0.421617	1.96988	0.0715236		-0.274	26.2173	0.526683	2.04156	0.0893471		-0.274	26.0504	0.406009	2.05398	0.0688759
-0.281	27.8635	0.457614	2.17206	0.0776302		-0.281	27.399	0.427018	2.20507	0.0724398		-0.281	26.8478	0.313747	2.19415	0.0532243		-0.281	27.3868	0.47466	2.33112	0.0805219		-0.281	27.7993	0.389661	2.44293	0.0661026
-0.281	27.8635	0.457614	2.17206	0.0776302		-0.281	27.399	0.427018	2.20507	0.0724398		-0.281	26.8478	0.313747	2.19415	0.0532243		-0.281	27.3868	0.47466	2.33112	0.0805219		-0.281	27.7993	0.389661	2.44293	0.0661026
-0.281	27.8635	0.457614	2.17206	0.0776302		-0.281	27.399	0.427018	2.20507	0.0724398		-0.281	26.8478	0.313747	2.19415	0.0532243		-0.281	27.3868	0.47466	2.33112	0.0805219		-0.281	27.7993	0.389661	2.44293	0.0661026
-0.281	27.8635	0.457614	2.17206	0.0776302		-0.281	27.399	0.427018	2.20507	0.0724398		-0.281	26.8478	0.313747	2.19415	0.0532243		-0.281	27.3868	0.47466	2.33112	0.0805219		-0.281	27.7993	0.389661	2.44293	0.0661026
-0.281	27.8635	0.457614	2.17206	0.0776302		-0.281	27.399	0.427018	2.20507	0.0724398		-0.281	26.8478	0.313747	2.19415	0.0532243		-0.281	27.3868	0.47466	2.33112	0.0805219		-0.281	27.7993	0.389661	2.44293	0.0661026
-0.287	29.2727	0.623531	2.49678	0.105776		-0.287	28.9896	0.331671	2.5653	0.056265		-0.287	28.6622	0.409112	2.596	0.0694023		-0.287	28.6293	0.663631	2.63725	0.112579		-0.287	28.582	0.484302	2.67207	0.0821575
-0.287	29.2727	0.623531	2.49678	0.105776		-0.287	28.9896	0.331671	2.5653	0.056265		-0.287	28.6622	0.409112	2.596	0.0694023		-0.287	28.6293	0.663631	2.63725	0.112579		-0.287	28.582	0.484302	2.67207	0.0821575
-0.287	29.2727	0.623531	2.49678	0.105776		-0.287	28.9896	0.331671	2.5653	0.056265		-0.287	28.6622	0.409112	2.596	0.0694023		-0.287	28.6293	0.663631	2.63725	0.112579		-0.287	28.582	0.484302	2.67207	0.0821575
-0.287	29.2727	0.623531	2.49678	0.105776		-0.287	28.9896	0.331671	2.5653	0.056265		-0.287	28.6622	0.409112	2.596	0.0694023		-0.287	28.6293	0.663631	2.63725	0.112579		-0.287	28.582	0.484302	2.67207	0.0821575
-0.287	29.2727	0.623531	2.49678	0.105776		-0.287	28.9896	0.331671	2.5653	0.056265		-0.287	28.6622	0.409112	2.596	0.0694023		-0.287	28.6293	0.663631	2.63725	0.112579		-0.287	28.582	0.484302	2.67207	0.0821575
-0.293	31.3644	0.610882	2.93985	0.103631		-0.293	30.2322	0.575588	2.86956	0.0976435		-0.293	29.86	0.430847	2.89504	0.0730893		-0.293	29.6809	0.626207	2.91318	0.10623		-0.293	29.377	0.518609	2.90515	0.0879774
-0.293	31.3644	0.610882	2.93985	0.103631		-0.293	30.2322	0.575588	2.86956	0.0976435		-0.293	29.86	0.430847	2.89504	0.0730893		-0.293	29.6809	0.626207	2.91318	0.10623		-0.293	29.377	0.518609	2.90515	0.0879774
-0.293	31.3644	0.610882	2.93985	0.103631		-0.293	30.2322	0.575588	2.86956	0.0976435		-0.293	29.86	0.430847	2.89504	0.0730893		-0.293	29.6809	0.626207	2.91318	0.10623		-0.293	29.377	0.518609	2.90515	0.0879774
-0.293	31.3644	0.610882	2.93985	0.103631		-0.293	30.2322	0.575588	2.86956	0.0976435		-0.293	29.86	0.430847	2.89504	0.0730893		-0.293	29.6809	0.626207	2.91318	0.10623		-0.293	29.377	0.518609	2.90515	0.0879774
-0.293	31.3644	0.610882	2.93985	0.103631		-0.293	30.2322	0.575588	2.86956	0.0976435		-0.293	29.86	0.430847	2.89504	0.0730893		-0.293	29.6809	0.626207	2.91318	0.10623		-0.293	29.377	0.518609	2.90515	0.0879774
-0.299	32.4653	0.634336	3.21691	0.10761		-0.299	31.2757	0.582947	3.14184	0.0988917		-0.299	30.83	0.490968	3.15693	0.0832885		-0.299	31.1225	0.773877	3.25577	0.131281		-0.299	31.1406	0.595159	3.30396	0.100963
-0.299	32.4653	0.634336	3.21691	0.10761		-0.299	31.2757	0.582947	3.14184	0.0988917		-0.299	30.83	0.490968	3.15693	0.0832885		-0.299	31.1225	0.773877	3.25577	0.131281		-0.299	31.1406	0.595159	3.30396	0.100963
-0.299	32.4653	0.634336	3.21691	0.10761		-0.299	31.2757	0.582947	3.14184	0.0988917		-0.299	30.83	0.490968	3.15693	0.0832885		-0.299	31.1225	0.773877	3.25577	0.131281		-0.299	31.1406	0.595159	3.30396	0.100963
-0.299	32.4653	0.634336	3.21691	0.10761		-0.299	31.2757	0.582947	3.14184	0.0988917		-0.299	30.83	0.490968	3.15693	0.0832885		-0.299	31.1225	0.773877	3.25577	0.131281		-0.299	31.1406	0.595159	3.30396	0.100963
-0.299	32.4653	0.634336	3.21691	0.10761		-0.299	31.2757	0.582947	3.14184	0.0988917		-0.299	30.83	0.490968	3.15693	0.0832885		-0.299	31.1225	0.773877	3.25577	0.131281		-0.299	31.1406	0.595159	3.30396	0.100963
-0.306	33.5038	0.835323	3.48356	0.141705		-0.306	32.9157	0.70887	3.51499	0.120254		-0.306	32.2242	0.611931	3.4922	0.103809		-0.306	32.1143	0.848243	3.52408	0.143897		-0.306	31.8792	0.585687	3.5303	0.0993567
-0.306	33.5038	0.835323	3.48356	0.141705		-0.306	32.9157	0.70887	3.51499	0.120254		-0.306	32.2242	0.611931	3.4922	0.103809		-0.306	32.1143	0.848243	3.52408	0.143897		-0.306	31.8792	0.585687	3.5303	0.0993567
-0.306	33.5038	0.835323	3.48356	0.141705		-0.306	32.9157	0.70887	3.51499	0.120254		-0.306	32.2242	0.611931	3.4922	0.103809		-0.306	32.1143	0.848243	3.52408	0.143897		-0.306	31.8792	0.585687	3.5303	0.0993567
-0.306	33.5038	0.835323	3.48356	0.141705		-0.306	32.9157	0.70887	3.51499	0.120254		-0.306	32.2242	0.611931	3.4922	0.103809		-0.306	32.1143	0.848243	3.52408	0.143897		-0.306	31.8792	0.585687	3.5303	0.0993567
-0.306	33.5038	0.835323	3.48356	0.141705		-0.306	32.9157	0.70887	3.51499	0.120254		-0.306	32.2242	0.611931	3.4922	0.103809		-0.306	32.1143	0.848243	3.52408	0.143897		-0.306	31.8792	0.585687	3.5303	0.0993567
-0.312	35.2867	0.788114	3.87739	0.133697		-0.312	33.8357	0.748371	3.76662	0.126955		-0.312	33.1908	0.577898	3.75417	0.0980353		-0.312	33.0842	0.900178	3.7884	0.152707		-0.312	32.7344	0.631033	3.77664	0.107049
-0.312	35.2867	0.788114	3.87739	0.133697		-0.312	33.8357	0.748371	3.76662	0.126955		-0.312	33.1908	0.577898	3.75417	0.0980353		-0.312	33.0842	0.900178	3.7884	0.152707		-0.312	32.7344	0.631033	3.77664	0.107049
-0.312	35.2867	0.788114	3.87739	0.133697		-0.312	33.8357	0.748371	3.76662	0.126955		-0.312	33.1908	0.577898	3.75417	0.0980353		-0.312	33.0842	0.900178	3.7884	0.152707		-0.312	32.7344	0.631033	3.77664	0.107049
-0.312	35.2867	0.788114	3.87739	0.133697		-0.312	33.8357	0.748371	3.76662	0.126955		-0.312	33.1908	0.577898	3.75417	0.0980353		-0.312	33.0842	0.900178	3.7884	0.152707		-0.312	32.7344	0.631033	3.77664	0.107049
-0.312	35.2867	0.788114	3.87739	0.133697		-0.312	33.8357	0.748371	3.76662	0.126955		-0.312	33.1908	0.577898	3.75417	0.0980353		-0.312	33.0842	0.900178	3.7884	0.152707		-0.312	32.7344	0.631033	3.77664	0.107049
-0.318	36.3728	0.903369	4.15192	0.153248		-0.318	34.8375	0.874287	4.03171	0.148315		-0.318	34.0488	0.791512	3.99683	0.134273		-0.318	34.2164	1.09283	4.07793	0.185388		-0.318	33.983	0.806882	4.08769	0.13688
-0.318	36.3728	0.903369	4.15192	0.153248		-0.318	34.8375	0.874287	4.03171	0.148315		-0.318	34.0488	0.791512	3.99683	0.134273		-0.318	34.2164	1.09283	4.07793	0.185388		-0.318	33.983	0.806882	4.08769	0.13688
-0.318	36.3728	0.903369	4.15192	0.153248		-0.318	34.8375	0.874287	4.03171	0.148315		-0.318	34.0488	0.791512	3.99683	0.134273		-0.318	34.2164	1.09283	4.07793	0.185388		-0.318	33.983	0.806882	4.08769	0.13688
-0.318	36.3728	0.903369	4.15192	0.153248		-0.318	34.8375	0.874287	4.03171	0.148315		-0.318	34.0488	0.791512	3.99683	0.134273		-0.318	34.2164	1.09283	4.07793	0.185388		-0.318	33.983	0.806882	4.08769	0.13688
-0.318	36.3728	0.903369	4.15192	0.153248		-0.318	34.8375	0.874287	4.03171	0.148315		-0.318	34.0488	0.791512	3.99683	0.134273		-0.318	34.2164	1.09283	4.07793	0.185388		-0.318	33.983	0.806882	4.08769	0.13688
-0.324	37.1267	1.23911	4.36862	0.210205		-0.324	35.9994	1.1446	4.32144	0.194171		-0.324	35.1806	0.913741	4.28545	0.155008		-0.324	35.0316	1.17356	4.31488	0.199085		-0.324	34.5564	0.783892	4.2842	0.13298
-0.324	37.1267	1.23911	4.36862	0.210205		-0.324	35.9994	1.1446	4.32144	0.194171		-0.324	35.1806	0.913741	4.28545	0.155008		-0.324	35.0316	1.17356	4.31488	0.199085		-0.324	34.5564	0.783892	4.2842	0.13298
-0.324	37.1267	1.23911	4.36862	0.210205		-0.324	35.9994	1.1446	4.32144	0.194171		-0.324	35.1806	0.913741	4.28545	0.155008		-0.324	35.0316	1.17356	4.31488	0.199085		-0.324	34.5564	0.783892	4.2842	0.13298
-0.324	37.1267	1.23911	4.36862	0.210205		-0.324	35.9994	1.1446	4.32144	0.194171		-0.324	35.1806	0.913741	4.28545	0.155008		-0.324	35.0316	1.17356	4.31488	0.199085		-0.324	34.5564	0.783892	4.2842	0.13298
-0.324	37.1267	1.23911	4.36862	0.210205		-0.324	35.9994	1.1446	4.32144	0.194171		-0.324	35.1806	0.913741	4.28545	0.155008		-0.324	35.0316	1.17356	4.31488	0.199085		-0.324	34.5564	0.783892	4.2842	0.13298
-0.331	38.1074	1.26427	4.62269	0.214472		-0.331	36.4732	1.17827	4.49369	0.199882		-0.331	35.6328	0.975699	4.45558	0.165519		-0.331	35.5647	1.2898	4.50044	0.218804		-0.331	35.0429	0.908022	4.46345	0.154038
-0.331	38.1074	1.26427	4.62269	0.214472		-0.331	36.4732	1.17827	4.49369	0.199882		-0.331	35.6328	0.975699	4.45558	0.165519		-0.331	35.5647	1.2898	4.50044	0.218804		-0.331	35.0429	0.908022	4.46345	0.154038
-0.331	38.1074	1.26427	4.62269	0.214472		-0.331	36.4732	1.17827	4.49369	0.199882		-0.331	35.6328	0.975699	4.45558	0.165519		-0.331	35.5647	1.2898	4.50044	0.218804		-0.331	35.0429	0.908022	4.46345	0.154038
-0.331	38.1074	1.26427	4.62269	0.214472		-0.331	36.4732	1.17827	4.49369	0.199882		-0.331	35.6328	0.975699	4.45558	0.165519		-0.331	35.5647	1.2898	4.50044	0.218804		-0.331	35.0429	0.908022	4.46345	0.154038
-0.331	38.1074	1.26427	4.62269	0.214472		-0.331	36.4732	1.17827	4.49369	0.199882		-0.331	35.6328	0.975699	4.45558	0.165519		-0.331	35.5647	1.2898	4.50044	0.218804		-0.331	35.0429	0.908022	4.46345	0.154038
-0.337	38.624	1.3393	4.79429	0.227201		-0.337	36.9083	1.38313	4.65595	0.234636		-0.337	36.0074	1.18002	4.61016	0.20018		-0.337	35.9032	1.48629	4.64967	0.252136		-0.337	35.3719	1.12463	4.61248	0.190784
-0.337	38.624	1.3393	4.79429	0.227201		-0.337	36.9083	1.38313	4.65595	0.234636		-0.337	36.0074	1.18002	4.61016	0.20018		-0.337	35.9032	1.48629	4.64967	0.252136		-0.337	35.3719	1.12463	4.61248	0.190784
-0.337	38.624	1.3393	4.79429	0.227201		-0.337	36.9083	1.38313	4.65595	0.234636		-0.337	36.0074	1.18002	4.61016	0.20018		-0.337	35.9032	1.48629	4.64967	0.252136		-0.337	35.3719	1.12463	4.61248	0.190784
-0.337	38.624	1.3393	4.79429	0.227201		-0.337	36.9083	1.38313	4.65595	0.234636		-0.337	36.0074	1.18002	4.61016	0.20018		-0.337	35.9032	1.48629	4.64967	0.252136		-0.337	35.3719	1.12463	4.61248	0.190784
-0.337	38.624	1.3393	4.79429	0.227201		-0.337	36.9083	1.38313	4.65595	0.234636		-0.337	36.0074	1.18002	4.61016	0.20018		-0.337	35.9032	1.48629	4.64967	0.252136		-0.337	35.3719	1.12463	4.61248	0.190784
-0.343	38.966	1.62245	4.93321	0.275233		-0.343	37.364	1.63176	4.81736	0.276814		-0.343	36.3057	1.36692	4.74727	0.231885		-0.343	36.0769	1.56643	4.76756	0.265731		-0.343	35.5365	1.18968	4.73032	0.201819
-0.343	38.966	1.62245	4.93321	0.275233		-0.343	37.364	1.63176	4.81736	0.276814		-0.343	36.3057	1.36692	4.74727	0.231885		-0.343	36.0769	1.56643	4.76756	0.265731		-0.343	35.5365	1.18968	4.73032	0.201819
-0.343	38.966	1.62245	4.93321	0.275233		-0.343	37.364	1.63176	4.81736	0.276814		-0.343	36.3057	1.36692	4.74727	0.231885		-0.343	36.0769	1.56643	4.76756	0.265731		-0.343	35.5365	1.18968	4.73032	0.201819
-0.343	38.966	1.62245	4.93321	0.275233		-0.343	37.364	1.63176	4.81736	0.276814		-0.343	36.3057	1.36692	4.74727	0.231885		-0.343	36.0769	1.56643	4.76756	0.265731		-0.343	35.5365	1.18968	4.73032	0.201819
-0.343	38.966	1.62245	4.93321	0.275233		-0.343	37.364	1.63176	4.81736	0.276814		-0.343	36.3057	1.36692	4.74727	0.231885		-0.343	36.0769	1.56643	4.76756	0.265731		-0.343	35.5365	1.18968	4.73032	0.201819
-0.349	39.2526	1.73796	5.05964	0.294829		-0.349	37.4536	1.69523	4.91488	0.287581		-0.349	36.4092	1.44118	4.8495	0.244484		-0.349	36.2731	1.64933	4.88651	0.279794		-0.349	35.6063	1.28685	4.82855	0.218303
-0.349	39.2526	1.73796	5.05964	0.294829		-0.349	37.4536	1.69523	4.91488	0.287581		-0.349	36.4092	1.44118	4.8495	0.244484		-0.349	36.2731	1.64933	4.88651	0.279794		-0.349	35.6063	1.28685	4.82855	0.218303
-0.349	39.2526	1.73796	5.05964	0.294829		-0.349	37.4536	1.69523	4.91488	0.287581		-0.349	36.4092	1.44118	4.8495	0.244484		-0.349	36.2731	1.64933	4.88651	0.279794		-0.349	35.6063	1.28685	4.82855	0.218303
-0.349	39.2526	1.73796	5.05964	0.294829		-0.349	37.4536	1.69523	4.91488	0.287581		-0.349	36.4092	1.44118	4.8495	0.244484		-0.349	36.2731	1.64933	4.88651	0.279794		-0.349	35.6063	1.28685	4.82855	0.218303
-0.349	39.2526	1.73796	5.05964	0.294829		-0.349	37.4536	1.69523	4.91488	0.287581		-0.349	36.4092	1.44118	4.8495	0.244484		-0.349	36.2731	1.64933	4.88651	0.279794		-0.349	35.6063	1.28685	4.82855	0.218303
-0.356	39.2844	1.7936	5.13906	0.304269		-0.356	37.3974	1.80889	4.98282	0.306863		-0.356	36.4319	1.55537	4.93317	0.263855		-0.356	36.2709	1.77891	4.96755	0.301776		-0.356	35.6016	1.39625	4.91017	0.236862
-0.356	39.2844	1.7936	5.13906	0.304269		-0.356	37.3974	1.80889	4.98282	0.306863		-0.356	36.4319	1.55537	4.93317	0.263855		-0.356	36.2709	1.77891	4.96755	0.301776		-0.356	35.6016	1.39625	4.91017	0.236862
-0.356	39.2844	1.7936	5.13906	0.304269		-0.356	37.3974	1.80889	4.98282	0.306863		-0.356	36.4319	1.55537	4.93317	0.263855		-0.356	36.2709	1.77891	4.96755	0.301776		-0.356	35.6016	1.39625	4.91017	0.236862
-0.356	39.2844	1.7936	5.13906	0.304269		-0.356	37.3974	1.80889	4.98282	0.306863		-0.356	36.4319	1.55537	4.93317	0.263855		-0.356	36.2709	1.77891	4.96755	0.301776		-0.356	35.6016	1.39625	4.91017	0.236862
-0.356	39.2844	1.7936	5.13906	0.304269		-0.356	37.3974	1.80889	4.98282	0.306863		-0.356	36.4319	1.55537	4.93317	0.263855		-0.356	36.2709	1.77891	4.96755	0.301776		-0.356	35.6016	1.39625	4.91017	0.236862
-0.362	39.2454	1.96771	5.20294	0.333805		-0.362	37.392	2.03288	5.0558	0.34486		-0.362	36.3154	1.75279	4.98947	0.297345		-0.362	36.1916	1.91448	5.03166	0.324774		-0.362	35.5301	1.53465	4.97669	0.260339
-0.362	39.2454	1.96771	5.20294	0.333805		-0.362	37.392	2.03288	5.0558	0.34486		-0.362	36.3154	1.75279	4.98947	0.297345		-0.362	36.1916	1.91448	5.03166	0.324774		-0.362	35.5301	1.53465	4.97669	0.260339
-0.362	39.2454	1.96771	5.20294	0.333805		-0.362	37.392	2.03288	5.0558	0.34486		-0.362	36.3154	1.75279	4.98947	0.297345		-0.362	36.1916	1.91448	5.03166	0.324774		-0.362	35.5301	1.53465	4.97669	0.260339
-0.362	39.2454	1.96771	5.20294	0.333805		-0.362	37.392	2.03288	5.0558	0.34486		-0.362	36.3154	1.75279	4.98947	0.297345		-0.362	36.1916	1.91448	5.03166	0.324774		-0.362	35.5301	1.53465	4.97669	0.260339
-0.362	39.2454	1.96771	5.20294	0.333805		-0.362	37.392	2.03288	5.0558	0.34486		-0.362	36.3154	1.75279	4.98947	0.297345		-0.362	36.1916	1.91448	5.03166	0.324774		-0.362	35.5301	1.53465	4.97669	0.260339
-0.368	38.9753	2.12278	5.22374	0.360111		-0.368	37.1154	2.21714	5.07867	0.376118		-0.368	36.0248	1.95201	5.01242	0.331141		-0.368	35.9526	2.06118	5.06484	0.349661		-0.368	35.3032	1.7126	5.01295	0.290528
-0.368	38.9753	2.12278	5.22374	0.360111		-0.368	37.1154	2.21714	5.07867	0.376118		-0.368	36.0248	1.95201	5.01242	0.331141		-0.368	35.9526	2.06118	5.06484	0.349661		-0.368	35.3032	1.7126	5.01295	0.290528
-0.368	38.9753	2.12278	5.22374	0.360111		-0.368	37.1154	2.21714	5.07867	0.376118		-0.368	36.0248	1.95201	5.01242	0.331141		-0.368	35.9526	2.06118	5.06484	0.349661		-0.368	35.3032	1.7126	5.01295	0.290528
-0.368	38.9753	2.12278	5.22374	0.360111		-0.368	37.1154	2.21714	5.07867	0.376118		-0.368	36.0248	1.95201	5.01242	0.331141		-0.368	35.9526	2.06118	5.06484	0.349661		-0.368	35.3032	1.7126	5.01295	0.290528
-0.368	38.9753	2.12278	5.22374	0.360111		-0.368	37.1154	2.21714	5.07867	0.376118		-0.368	36.0248	1.95201	5.01242	0.331141		-0.368	35.9526	2.06118	5.06484	0.349661		-0.368	35.3032	1.7126	5.01295	0.290528
-0.374	38.6144	2.24086	5.2261	0.380143		-0.374	36.5551	2.34169	5.04979	0.397247		-0.374	35.4562	2.04708	4.98433	0.347269		-0.374	35.466	2.10949	5.05202	0.357857		-0.374	34.8145	1.71352	5.00124	0.290684
-0.374	38.6144	2.24086	5.2261	0.380143		-0.374	36.5551	2.34169	5.04979	0.397247		-0.374	35.4562	2.04708	4.98433	0.347269		-0.374	35.466	2.10949	5.05202	0.357857		-0.374	34.8145	1.71352	5.00124	0.290684
-0.374	38.6144	2.24086	5.2261	0.380143		-0.374	36.5551	2.34169	5.04979	0.397247		-0.374	35.4562	2.04708	4.98433	0.347269		-0.374	35.466	2.10949	5.05202	0.357857		-0.374	34.8145	1.71352	5.00124	0.290684
-0.374	38.6144	2.24086	5.2261	0.380143		-0.374	36.5551	2.34169	5.04979	0.397247		-0.374	35.4562	2.04708	4.98433	0.347269		-0.374	35.466	2.10949	5.05202	0.357857		-0.374	34.8145	1.71352	5.00124	0.290684
-0.374	38.6144	2.24086	5.2261	0.380143		-0.374	36.5551	2.34169	5.04979	0.397247		-0.374	35.4562	2.04708	4.98433	0.347269		-0.374	35.466	2.10949	5.05202	0.357857		-0.374	34.8145	1.71352	5.00124	0.290684
-0.381	38.2737	2.44318	5.22843	0.414464		-0.381	36.1066	2.40962	5.03599	0.408771		-0.381	34.9669	1.9845	4.96491	0.336654		-0.381	35.1021	2.10499	5.05607	0.357093		-0.381	34.5704	1.71256	5.02762	0.29052
-0.381	38.2737	2.44318	5.22843	0.414464		-0.381	36.1066	2.40962	5.03599	0.408771		-0.381	34.9669	1.9845	4.96491	0.336654		-0.381	35.1021	2.10499	5.05607	0.357093		-0.381	34.5704	1.71256	5.02762	0.29052
-0.381	38.2737	2.44318	5.22843	0.414464		-0.381	36.1066	2.40962	5.03599	0.408771		-0.381	34.9669	1.9845	4.96491	0.336654		-0.381	35.1021	2.10499	5.05607	0.357093		-0.381	34.5704	1.71256	5.02762	0.29052
-0.381	38.2737	2.44318	5.22843	0.414464		-0.381	36.1066	2.40962	5.03599	0.408771		-0.381	34.9669	1.9845	4.96491	0.336654		-0.381	35.1021	2.10499	5.05607	0.357093		-0.381	34.5704	1.71256	5.02762	0.29052
-0.381	38.2737	2.44318	5.22843	0.414464		-0.381	36.1066	2.40962	5.03599	0.408771		-0.381	34.9669	1.9845	4.96491	0.336654		-0.381	35.1021	2.10499	5.05607	0.357093		-0.381	34.5704	1.71256	5.02762	0.29052
-0.387	37.9476	2.60288	5.23013	0.441556		-0.387	35.7304	2.49943	5.03131	0.424006		-0.387	34.6205	2.0151	4.96706	0.341845		-0.387	34.7819	2.13489	5.06429	0.362165		-0.387	34.3541	1.79084	5.05539	0.303801
-0.387	37.9476	2.60288	5.23013	0.441556		-0.387	35.7304	2.49943	5.03131	0.424006		-0.387	34.6205	2.0151	4.96706	0.341845		-0.387	34.7819	2.13489	5.06429	0.362165		-0.387	34.3541	1.79084	5.05539	0.303801
-0.387	37.9476	2.60288	5.23013	0.441556		-0.387	35.7304	2.49943	5.03131	0.424006		-0.387	34.6205	2.0151	4.96706	0.341845		-0.387	34.7819	2.13489	5.06429	0.362165		-0.387	34.3541	1.79084	5.05539	0.303801
-0.387	37.9476	2.60288	5.23013	0.441556		-0.387	35.7304	2.49943	5.03131	0.424006		-0.387	34.6205	2.0151	4.96706	0.341845		-0.387	34.7819	2.13489	5.06429	0.362165		-0.387	34.3541	1.79084	5.05539	0.303801
-0.387	37.9476	2.60288	5.23013	0.441556		-0.387	35.7304	2.49943	5.03131	0.424006		-0.387	34.6205	2.0151	4.96706	0.341845		-0.387	34.7819	2.13489	5.06429	0.362165		-0.387	34.3541	1.79084	5.05539	0.303801
-0.393	37.4799	2.51932	5.2045	0.427381		-0.393	35.297	2.59544	5.01408	0.440293		-0.393	34.2094	2.11613	4.95516	0.358983		-0.393	34.4242	2.19357	5.06321	0.372119		-0.393	33.9547	1.9221	5.04883	0.326067
-0.393	37.4799	2.51932	5.2045	0.427381		-0.393	35.297	2.59544	5.01408	0.440293		-0.393	34.2094	2.11613	4.95516	0.358983		-0.393	34.4242	2.19357	5.06321	0.372119		-0.393	33.9547	1.9221	5.04883	0.326067
-0.393	37.4799	2.51932	5.2045	0.427381		-0.393	35.297	2.59544	5.01408	0.440293		-0.393	34.2094	2.11613	4.95516	0.358983		-0.393	34.4242	2.19357	5.06321	0.372119		-0.393	33.9547	1.9221	5.04883	0.326067
-0.393	37.4799	2.51932	5.2045	0.427381		-0.393	35.297	2.59544	5.01408	0.440293		-0.393	34.2094	2.11613	4.95516	0.358983		-0.393	34.4242	2.19357	5.06321	0.372119		-0.393	33.9547	1.9221	5.04883	0.326067
-0.393	37.4799	2.51932	5.2045	0.427381		-0.393	35.297	2.59544	5.01408	0.440293		-0.393	34.2094	2.11613	4.95516	0.358983		-0.393	34.4242	2.19357	5.06321	0.372119		-0.393	33.9547	1.9221	5.04883	0.326067
-0.399	36.9638	2.61222	5.1686	0.443139		-0.399	34.7297	2.67944	4.9716	0.454544		-0.399	33.6877	2.18048	4.92194	0.3699		-0.399	33.9195	2.29854	5.03419	0.389927		-0.399	33.4125	1.99071	5.01534	0.337706
-0.399	36.9638	2.61222	5.1686	0.443139		-0.399	34.7297	2.67944	4.9716	0.454544		-0.399	33.6877	2.18048	4.92194	0.3699		-0.399	33.9195	2.29854	5.03419	0.389927		-0.399	33.4125	1.99071	5.01534	0.337706
-0.399	36.9638	2.61222	5.1686	0.443139		-0.399	34.7297	2.67944	4.9716	0.454544		-0.399	33.6877	2.18048	4.92194	0.3699		-0.399	33.9195	2.29854	5.03419	0.389927		-0.399	33.4125	1.99071	5.01534	0.337706
-0.399	36.9638	2.61222	5.1686	0.443139		-0.399	34.7297	2.67944	4.9716	0.454544		-0.399	33.6877	2.18048	4.92194	0.3699		-0.399	33.9195	2.29854	5.03419	0.389927		-0.399	33.4125	1.99071	5.01534	0.337706
-0.399	36.9638	2.61222	5.1686	0.443139		-0.399	34.7297	2.67944	4.9716	0.454544		-0.399	33.6877	2.18048	4.92194	0.3699		-0.399	33.9195	2.29854	5.03419	0.389927		-0.399	33.4125	1.99071	5.01534	0.337706
-0.406	36.4386	2.67078	5.12895	0.453075		-0.406	34.181	2.73613	4.9296	0.464161		-0.406	33.1605	2.13402	4.88527	0.362018		-0.406	33.396	2.32136	4.99952	0.393798		-0.406	32.8917	2.01419	4.98271	0.34169
-0.406	36.4386	2.67078	5.12895	0.453075		-0.406	34.181	2.73613	4.9296	0.464161		-0.406	33.1605	2.13402	4.88527	0.362018		-0.406	33.396	2.32136	4.99952	0.393798		-0.406	32.8917	2.01419	4.98271	0.34169
-0.406	36.4386	2.67078	5.12895	0.453075		-0.406	34.181	2.73613	4.9296	0.464161		-0.406	33.1605	2.13402	4.88527	0.362018		-0.406	33.396	2.32136	4.99952	0.393798		-0.406	32.8917	2.01419	4.98271	0.34169
-0.406	36.4386	2.67078	5.12895	0.453075		-0.406	34.181	2.73613	4.9296	0.464161		-0.406	33.1605	2.13402	4.88527	0.362018		-0.406	33.396	2.32136	4.99952	0.393798		-0.406	32.8917	2.01419	4.98271	0.34169
-0.406	36.4386	2.67078	5.12895	0.453075		-0.406	34.181	2.73613	4.9296	0.464161		-0.406	33.1605	2.13402	4.88527	0.362018		-0.406	33.396	2.32136	4.99952	0.393798		-0.406	32.8917	2.01419	4.98271	0.34169
-0.412	35.8564	2.7045	5.0772	0.458795		-0.412	33.7157	2.69485	4.89893	0.457158		-0.412	32.7078	2.1393	4.85861	0.362914		-0.412	33.0658	2.35647	4.99553	0.399755		-0.412	32.4624	2.03046	4.96285	0.34445
-0.412	35.8564	2.7045	5.0772	0.458795		-0.412	33.7157	2.69485	4.89893	0.457158		-0.412	32.7078	2.1393	4.85861	0.362914		-0.412	33.0658	2.35647	4.99553	0.399755		-0.412	32.4624	2.03046	4.96285	0.34445
-0.412	35.8564	2.7045	5.0772	0.458795		-0.412	33.7157	2.69485	4.89893	0.457158		-0.412	32.7078	2.1393	4.85861	0.362914		-0.412	33.0658	2.35647	4.99553	0.399755		-0.412	32.4624	2.03046	4.96285	0.34445
-0.412	35.8564	2.7045	5.0772	0.458795		-0.412	33.7157	2.69485	4.89893	0.457158		-0.412	32.7078	2.1393	4.85861	0.362914		-0.412	33.0658	2.35647	4.99553	0.399755		-0.412	32.4624	2.03046	4.96285	0.34445
-0.412	35.8564	2.7045	5.0772	0.458795		-0.412	33.7157	2.69485	4.89893	0.457158		-0.412	32.7078	2.1393	4.85861	0.362914		-0.412	33.0658	2.35647	4.99553	0.399755		-0.412	32.4624	2.03046	4.96285	0.34445
-0.418	35.2915	2.71325	5.02648	0.460279		-0.418	33.3919	2.66067	4.89054	0.451359		-0.418	32.3525	2.14122	4.84673	0.363239		-0.418	32.6702	2.3762	4.97806	0.403102		-0.418	32.0605	2.06439	4.94599	0.350205
-0.418	35.2915	2.71325	5.02648	0.460279		-0.418	33.3919	2.66067	4.89054	0.451359		-0.418	32.3525	2.14122	4.84673	0.363239		-0.418	32.6702	2.3762	4.97806	0.403102		-0.418	32.0605	2.06439	4.94599	0.350205
-0.418	35.2915	2.71325	5.02648	0.460279		-0.418	33.3919	2.66067	4.89054	0.451359		-0.418	32.3525	2.14122	4.84673	0.363239		-0.418	32.6702	2.3762	4.97806	0.403102		-0.418	32.0605	2.06439	4.94599	0.350205
-0.418	35.2915	2.71325	5.02648	0.460279		-0.418	33.3919	2.66067	4.89054	0.451359		-0.418	32.3525	2.14122	4.84673	0.363239		-0.418	32.6702	2.3762	4.97806	0.403102		-0.418	32.0605	2.06439	4.94599	0.350205
-0.418	35.2915	2.71325	5.02648	0.460279		-0.418	33.3919	2.66067	4.89054	0.451359		-0.418	32.3525	2.14122	4.84673	0.363239		-0.418	32.6702	2.3762	4.97806	0.403102		-0.418	32.0605	2.06439	4.94599	0.350205
-0.425	34.8072	2.70263	4.98746	0.458478		-0.425	33.0656	2.65383	4.87996	0.450199		-0.425	32.0348	2.19708	4.83955	0.372714		-0.425	32.3587	2.44649	4.97355	0.415025		-0.425	31.4998	2.16941	4.89997	0.368022
-0.425	34.8072	2.70263	4.98746	0.458478		-0.425	33.0656	2.65383	4.87996	0.450199		-0.425	32.0348	2.19708	4.83955	0.372714		-0.425	32.3587	2.44649	4.97355	0.415025		-0.425	31.4998	2.16941	4.89997	0.368022
-0.425	34.8072	2.70263	4.98746	0.458478		-0.425	33.0656	2.65383	4.87996	0.450199		-0.425	32.0348	2.19708	4.83955	0.372714		-0.425	32.3587	2.44649	4.97355	0.415025		-0.425	31.4998	2.16941	4.89997	0.368022
-0.425	34.8072	2.70263	4.98746	0.458478		-0.425	33.0656	2.65383	4.87996	0.450199		-0.425	32.0348	2.19708	4.83955	0.372714		-0.425	32.3587	2.44649	4.97355	0.415025		-0.425	31.4998	2.16941	4.89997	0.368022
-0.425	34.8072	2.70263	4.98746	0.458478		-0.425	33.0656	2.65383	4.87996	0.450199		-0.425	32.0348	2.19708	4.83955	0.372714		-0.425	32.3587	2.44649	4.97355	0.415025		-0.425	31.4998	2.16941	4.89997	0.368022

## Sheet: Figure 2c
T [°C]	ηORR [V]	pO2 [bar]	log10(pO2/RT) log10[mol L-1]	log10jORR log10[A cm-2]
25	-0.23	2	-1.09324	-3.12177
25	-0.23	3	-0.917148	-3.04442
25	-0.23	4	-0.792209	-2.97529
25	-0.23	5	-0.695299	-2.93162
25	-0.23	6	-0.616118	-2.89031
25	-0.237	2	-1.09324	-3.10438
25	-0.237	3	-0.917148	-3.04104
25	-0.237	4	-0.792209	-2.97529
25	-0.237	5	-0.695299	-2.93162
25	-0.237	6	-0.616118	-2.89031
25	-0.243	2	-1.09324	-3.06759
25	-0.243	3	-0.917148	-2.99297
25	-0.243	4	-0.792209	-2.93318
25	-0.243	5	-0.695299	-2.89948
25	-0.243	6	-0.616118	-2.86722
25	-0.249	2	-1.09324	-3.02122
25	-0.249	3	-0.917148	-2.94108
25	-0.249	4	-0.792209	-2.87965
25	-0.249	5	-0.695299	-2.84608
25	-0.249	6	-0.616118	-2.8099
25	-0.255	2	-1.09324	-2.97152
25	-0.255	3	-0.917148	-2.88633
25	-0.255	4	-0.792209	-2.81664
25	-0.255	5	-0.695299	-2.77863
25	-0.255	6	-0.616118	-2.7421
25	-0.262	2	-1.09324	-2.91394
25	-0.262	3	-0.917148	-2.81858
25	-0.262	4	-0.792209	-2.74701
25	-0.262	5	-0.695299	-2.70975
25	-0.262	6	-0.616118	-2.67389
25	-0.268	2	-1.09324	-2.8494
25	-0.268	3	-0.917148	-2.7502
25	-0.268	4	-0.792209	-2.6778
25	-0.268	5	-0.695299	-2.63628
25	-0.268	6	-0.616118	-2.59537
25	-0.274	2	-1.09324	-2.78547
25	-0.274	3	-0.917148	-2.67672
25	-0.274	4	-0.792209	-2.59513
25	-0.274	5	-0.695299	-2.55293
25	-0.274	6	-0.616118	-2.51098
25	-0.281	2	-1.09324	-2.71057
25	-0.281	3	-0.917148	-2.59549
25	-0.281	4	-0.792209	-2.51183
25	-0.281	5	-0.695299	-2.47105
25	-0.281	6	-0.616118	-2.4309
25	-0.287	2	-1.09324	-2.63396
25	-0.287	3	-0.917148	-2.51639
25	-0.287	4	-0.792209	-2.42846
25	-0.287	5	-0.695299	-2.38258
25	-0.287	6	-0.616118	-2.3363
25	-0.293	2	-1.09324	-2.55989
25	-0.293	3	-0.917148	-2.42911
25	-0.293	4	-0.792209	-2.33655
25	-0.293	5	-0.695299	-2.29074
25	-0.293	6	-0.616118	-2.24446
25	-0.299	2	-1.09324	-2.47303
25	-0.299	3	-0.917148	-2.34123
25	-0.299	4	-0.792209	-2.24875
25	-0.299	5	-0.695299	-2.20369
25	-0.299	6	-0.616118	-2.15704
25	-0.306	2	-1.09324	-2.39124
25	-0.306	3	-0.917148	-2.25806
25	-0.306	4	-0.792209	-2.15844
25	-0.306	5	-0.695299	-2.10837
25	-0.306	6	-0.616118	-2.05748
25	-0.312	2	-1.09324	-2.31063
25	-0.312	3	-0.917148	-2.16597
25	-0.312	4	-0.792209	-2.06418
25	-0.312	5	-0.695299	-2.01454
25	-0.312	6	-0.616118	-1.96295
25	-0.318	2	-1.09324	-2.22524
25	-0.318	3	-0.917148	-2.07846
25	-0.318	4	-0.792209	-1.97547
25	-0.318	5	-0.695299	-1.92621
25	-0.318	6	-0.616118	-1.87299
25	-0.324	2	-1.09324	-2.14464
25	-0.324	3	-0.917148	-1.99546
25	-0.324	4	-0.792209	-1.88626
25	-0.324	5	-0.695299	-1.83197
25	-0.324	6	-0.616118	-1.7758
25	-0.331	2	-1.09324	-2.06298
25	-0.331	3	-0.917148	-1.9057
25	-0.331	4	-0.792209	-1.79493
25	-0.331	5	-0.695299	-1.74031
25	-0.331	6	-0.616118	-1.68303
25	-0.337	2	-1.09324	-1.98155
25	-0.337	3	-0.917148	-1.82162
25	-0.337	4	-0.792209	-1.70866
25	-0.337	5	-0.695299	-1.65312
25	-0.337	6	-0.616118	-1.59408
25	-0.343	2	-1.09324	-1.90559
25	-0.343	3	-0.917148	-1.7428
25	-0.343	4	-0.792209	-1.62566
25	-0.343	5	-0.695299	-1.56631
25	-0.343	6	-0.616118	-1.50559
25	-0.349	2	-1.09324	-1.83052
25	-0.349	3	-0.917148	-1.66105
25	-0.349	4	-0.792209	-1.5418
25	-0.349	5	-0.695299	-1.48192
25	-0.349	6	-0.616118	-1.41995
25	-0.356	2	-1.09324	-1.75683
25	-0.356	3	-0.917148	-1.58424
25	-0.356	4	-0.792209	-1.46305
25	-0.356	5	-0.695299	-1.40187
25	-0.356	6	-0.616118	-1.33858
25	-0.362	2	-1.09324	-1.68772
25	-0.362	3	-0.917148	-1.51247
25	-0.362	4	-0.792209	-1.3883
25	-0.362	5	-0.695299	-1.3253
25	-0.362	6	-0.616118	-1.26086
25	-0.368	2	-1.09324	-1.62091
25	-0.368	3	-0.917148	-1.44278
25	-0.368	4	-0.792209	-1.31615
25	-0.368	5	-0.695299	-1.25161
25	-0.368	6	-0.616118	-1.18652
25	-0.374	2	-1.09324	-1.55622
25	-0.374	3	-0.917148	-1.37449
25	-0.374	4	-0.792209	-1.24531
25	-0.374	5	-0.695299	-1.17964
25	-0.374	6	-0.616118	-1.1127
25	-0.381	2	-1.09324	-1.49582
25	-0.381	3	-0.917148	-1.31023
25	-0.381	4	-0.792209	-1.17868
25	-0.381	5	-0.695299	-1.11181
25	-0.381	6	-0.616118	-1.04344
25	-0.387	2	-1.09324	-1.43849
25	-0.387	3	-0.917148	-1.25003
25	-0.387	4	-0.792209	-1.11609
25	-0.387	5	-0.695299	-1.04764
25	-0.387	6	-0.616118	-0.978278
25	-0.393	2	-1.09324	-1.38178
25	-0.393	3	-0.917148	-1.19212
25	-0.393	4	-0.792209	-1.05681
25	-0.393	5	-0.695299	-0.986645
25	-0.393	6	-0.616118	-0.916001
25	-0.399	2	-1.09324	-1.32778
25	-0.399	3	-0.917148	-1.13586
25	-0.399	4	-0.792209	-0.999368
25	-0.399	5	-0.695299	-0.928272
25	-0.399	6	-0.616118	-0.855159
25	-0.406	2	-1.09324	-1.27617
25	-0.406	3	-0.917148	-1.08218
25	-0.406	4	-0.792209	-0.943383
25	-0.406	5	-0.695299	-0.871354
25	-0.406	6	-0.616118	-0.796643
25	-0.412	2	-1.09324	-1.22626
25	-0.412	3	-0.917148	-1.0311
25	-0.412	4	-0.792209	-0.890742
25	-0.412	5	-0.695299	-0.817534
25	-0.412	6	-0.616118	-0.741293
25	-0.418	2	-1.09324	-1.17805
25	-0.418	3	-0.917148	-0.982588
25	-0.418	4	-0.792209	-0.840336
25	-0.418	5	-0.695299	-0.765854
25	-0.418	6	-0.616118	-0.688402
25	-0.425	2	-1.09324	-1.13205
25	-0.425	3	-0.917148	-0.935897
25	-0.425	4	-0.792209	-0.792331
25	-0.425	5	-0.695299	-0.716573
25	-0.425	6	-0.616118	-0.637061
25	-0.431	2	-1.09324	-1.08829
25	-0.431	3	-0.917148	-0.890858
25	-0.431	4	-0.792209	-0.746035
25	-0.431	5	-0.695299	-0.668303
25	-0.431	6	-0.616118	-0.586342
25	-0.437	2	-1.09324	-1.04692
25	-0.437	3	-0.917148	-0.847458
25	-0.437	4	-0.792209	-0.701337
25	-0.437	5	-0.695299	-0.621679
25	-0.437	6	-0.616118	-0.53815
25	-0.443	2	-1.09324	-1.00653
25	-0.443	3	-0.917148	-0.806677
25	-0.443	4	-0.792209	-0.65837
25	-0.443	5	-0.695299	-0.576192
25	-0.443	6	-0.616118	-0.491889
25	-0.45	2	-1.09324	-0.968745
25	-0.45	3	-0.917148	-0.767667
25	-0.45	4	-0.792209	-0.615929
25	-0.45	5	-0.695299	-0.5332
25	-0.45	6	-0.616118	-0.447132
25	-0.456	2	-1.09324	-0.932894
25	-0.456	3	-0.917148	-0.73015
25	-0.456	4	-0.792209	-0.575765
25	-0.456	5	-0.695299	-0.491456
25	-0.456	6	-0.616118	-0.405405
25	-0.462	2	-1.09324	-0.898708
25	-0.462	3	-0.917148	-0.694598
25	-0.462	4	-0.792209	-0.53805
25	-0.462	5	-0.695299	-0.452339
25	-0.462	6	-0.616118	-0.366686
25	-0.468	2	-1.09324	-0.866497
25	-0.468	3	-0.917148	-0.660845
25	-0.468	4	-0.792209	-0.502121
25	-0.468	5	-0.695299	-0.414169
25	-0.468	6	-0.616118	-0.331136
25	-0.475	2	-1.09324	-0.836491
25	-0.475	3	-0.917148	-0.628238
25	-0.475	4	-0.792209	-0.467491
25	-0.475	5	-0.695299	-0.379574
25	-0.475	6	-0.616118	-0.298746
25	-0.481	2	-1.09324	-0.807305
25	-0.481	3	-0.917148	-0.596683
25	-0.481	4	-0.792209	-0.434137
25	-0.481	5	-0.695299	-0.346728
25	-0.481	6	-0.616118	-0.268785

## Sheet: Figure 2d
T [°C]	ηORR [V]	n	n Error	ΔlogA ΔpO2-1 [bar-1]	ΔlogA ΔpO2-1 error [bar-1]
25	-0.243	0.422124	0.0103911	0.0980872	0.00425341
25	-0.249	0.442264	0.0115206	0.11728	0.00861203
25	-0.255	0.484071	0.0131905	0.103038	0.00929894
25	-0.262	0.50553	0.0195542	0.0988002	0.0115847
25	-0.268	0.532363	0.0149006	0.0987165	0.0115873
25	-0.274	0.577295	0.0218349	0.0573752	0.00669373
25	-0.281	0.588715	0.0286351	0.0667807	0.0169348
25	-0.287	0.625338	0.0226948	0.0422527	0.00360699
25	-0.293	0.662256	0.0319289	-0.00257812	0.00925433
25	-0.299	0.662783	0.032996	0.0288019	0.0182638
25	-0.306	0.701714	0.0284184	0.0102582	0.00445117
25	-0.312	0.729168	0.0358457	-0.0179719	0.0145879
25	-0.318	0.737757	0.0367634	-0.00822247	0.0209978
25	-0.324	0.774433	0.0332716	-0.0175399	0.00744314
25	-0.331	0.796305	0.0376323	-0.0311727	0.01676
25	-0.337	0.811694	0.0378346	-0.0369895	0.0174306
25	-0.343	0.83931	0.0360335	-0.0455591	0.0141135
25	-0.349	0.860536	0.0394388	-0.0490565	0.0174871
25	-0.356	0.876441	0.0398115	-0.0473037	0.0182032
25	-0.362	0.895125	0.0397403	-0.0476635	0.0183222
25	-0.368	0.911502	0.040305	-0.0435417	0.0191371
25	-0.374	0.930274	0.0409357	-0.0447489	0.0237176
25	-0.381	0.948616	0.0418813	-0.0381534	0.0285544
25	-0.387	0.9654	0.0421606	-0.0316496	0.0305314
25	-0.393	0.977104	0.0408325	-0.0262207	0.03011
25	-0.399	0.990239	0.0401064	-0.024391	0.030706
25	-0.406	1.00463	0.0400832	-0.0222554	0.0310907
25	-0.412	1.01587	0.039156	-0.0132088	0.0301454
25	-0.418	1.02607	0.037913	-0.00734594	0.0255203
25	-0.425	1.03678	0.0363015	-0.00813902	0.0224777

[truncated: 101 more sheets: Figure 2e, Figure 2f, Figure 3a, Figure 3b, Figure 3c, Figure 3d, Figure 3e, Figure 4b, SI Fig. 1, SI Fig. 2a, SI Fig. 2b, SI Fig. 2c, SI Fig. 3, SI Fig. 4a, SI Fig. 4b, SI Fig. 5a, SI Fig. 5b, SI Fig. 5c, SI Fig. 5d, SI Fig. 5e …]
